# Supplementary material for: Evaluating the Effect of Sampling Scale on Mosquito Virome Characterization Using PacBio HiFi Long-Read Metagenomics
Source: Insects. 2026 Jul 13;17(7):721. doi: 10.3390/insects17070721 (PMC13410176; doi:10.3390/insects17070721)
Supplement: Supplementary file 1 [file insects-17-00721-s001.zip]

Archive with 4 entries (4 files):
- Figure S1_Electropherograms of cDNA_DNA Fragment-Size Distributions.pdf
- Table S1_Taxonomic assignments before host depletion.xlsx
- Table S2_Taxonomic assignments after host depletion.xlsx
- Table S3_Summary of read counts for the most abundant viral families and species before and after host depletion.xlsx
