# Supplementary material for: Evaluating the Effect of Sampling Scale on Mosquito Virome Characterization Using PacBio HiFi Long-Read Metagenomics
Source: Insects. 2026 Jul 13;17(7):721. doi: 10.3390/insects17070721 (PMC13410176; doi:10.3390/insects17070721)
Supplement: Supplementary file 1 [file insects-17-00721-s001.zip › Table S1_Taxonomic assignments before host depletion.xlsx]

## Sheet: 1 larva L4
File	Percent	Reads	Taxon_id	Scientific_name	Taxa	Phylum	Class	Order	Family	Genus	Species
results/kaiju_out/1_cell1/1_cell1.out	0.000147	1	3044455	Aliceevansviridae	Viruses	Uroviricota	Caudoviricetes	NA	Aliceevansviridae	NA	NA
results/kaiju_out/1_cell1/1_cell1.out	0.003375	23	549205	Cycad leaf necrosis virus	Viruses	Artverviricota	Revtraviricetes	Ortervirales	Caulimoviridae	Badnavirus	Badnavirus necrozamiae
results/kaiju_out/1_cell1/1_cell1.out	0.001761	12	2083181	Trichoplusia ni TED virus	Viruses	Artverviricota	Revtraviricetes	Ortervirales	Metaviridae	Errantivirus	Trichoplusia ni TED virus
results/kaiju_out/1_cell1/1_cell1.out	0.070738	482	2024608	Bodo saltans virus	Viruses	Nucleocytoviricota	Megaviricetes	Imitervirales	Mimiviridae	Theiavirus	Theiavirus salishense
results/kaiju_out/1_cell1/1_cell1.out	0.028471	194	3044648	Megamimivirinae	Viruses	Nucleocytoviricota	Megaviricetes	Imitervirales	Mimiviridae	NA	NA
results/kaiju_out/1_cell1/1_cell1.out	0.013355	91	3060017	Fadolivirus algeromassiliense	Viruses	Nucleocytoviricota	Megaviricetes	Imitervirales	Mimiviridae	Fadolivirus	Fadolivirus algeromassiliense
results/kaiju_out/1_cell1/1_cell1.out	0.004696	32	212035	Acanthamoeba polyphaga mimivirus	Viruses	Nucleocytoviricota	Megaviricetes	Imitervirales	Mimiviridae	Mimivirus	Mimivirus bradfordmassiliense
results/kaiju_out/1_cell1/1_cell1.out	0.002055	14	2126984	Tupanvirus deep ocean	Viruses	Nucleocytoviricota	Megaviricetes	Imitervirales	Mimiviridae	Tupanvirus	Tupanvirus deep ocean
results/kaiju_out/1_cell1/1_cell1.out	0.000147	1	693272	Cafeteria roenbergensis virus BV-PW1	Viruses	Nucleocytoviricota	Megaviricetes	Imitervirales	Mimiviridae	Rheavirus	Rheavirus sinusmexicani
results/kaiju_out/1_cell1/1_cell1.out	0.022748	155	2884420	Bacillus phage G	Viruses	Uroviricota	Caudoviricetes	NA	NA	Donellivirus	Donellivirus gee
results/kaiju_out/1_cell1/1_cell1.out	0.014382	98	1922504	Beihai partiti-like virus 2	Viruses	NA	NA	NA	NA	NA	Beihai partiti-like virus 2
results/kaiju_out/1_cell1/1_cell1.out	0.011447	78	1605721	Pandoravirus inopinatum	Viruses	NA	NA	NA	NA	Pandoravirus	Pandoravirus inopinatum
results/kaiju_out/1_cell1/1_cell1.out	0.009246	63	1923768	Xinzhou dimarhabdovirus virus 1	Viruses	NA	NA	NA	NA	NA	Xinzhou dimarhabdovirus virus 1
results/kaiju_out/1_cell1/1_cell1.out	0.005577	38	186789	Punavirus	Viruses	Uroviricota	Caudoviricetes	NA	NA	Punavirus	NA
results/kaiju_out/1_cell1/1_cell1.out	0.002642	18	2048977	Pseudomonas phage nickie	Viruses	Uroviricota	Caudoviricetes	NA	NA	Nickievirus	Nickievirus nickie
results/kaiju_out/1_cell1/1_cell1.out	0.002348	16	10682	Enterobacteria phage P7	Viruses	Uroviricota	Caudoviricetes	NA	NA	Punavirus	Punavirus P1
results/kaiju_out/1_cell1/1_cell1.out	0.001908	13	2843411	Lahexavirus	Viruses	Uroviricota	Caudoviricetes	NA	NA	Lahexavirus	NA
results/kaiju_out/1_cell1/1_cell1.out	0.001027	7	2847058	Escherichia phage 2H10	Viruses	Uroviricota	Caudoviricetes	NA	NA	Glaedevirus	Glaedevirus gv2H10
results/kaiju_out/1_cell1/1_cell1.out	0.000734	5	2014434	Escherichia phage D6	Viruses	Uroviricota	Caudoviricetes	NA	NA	NA	Escherichia phage D6
results/kaiju_out/1_cell1/1_cell1.out	0.000587	4	482822	Escherichia phage DE3	Viruses	Uroviricota	Caudoviricetes	NA	NA	Lambdavirus	Escherichia virus DE3
results/kaiju_out/1_cell1/1_cell1.out	0.00044	3	225725	Bacillus phage phBC6A51	Viruses	Uroviricota	Caudoviricetes	NA	NA	NA	Bacillus phage phBC6A51
results/kaiju_out/1_cell1/1_cell1.out	0.000294	2	2801477	Flavobacterium phage vB_FspM_immuto_2-6A	Viruses	Uroviricota	Caudoviricetes	NA	NA	Immutovirus	Immutovirus immuto
results/kaiju_out/1_cell1/1_cell1.out	0.000147	1	1225789	Enterobacteria phage SfI	Viruses	Uroviricota	Caudoviricetes	NA	NA	NA	Enterobacteria phage SfI
results/kaiju_out/1_cell1/1_cell1.out	0.000147	1	1590550	Escherichia phage RCS47	Viruses	Uroviricota	Caudoviricetes	NA	NA	Punavirus	Punavirus RCS47
results/kaiju_out/1_cell1/1_cell1.out	0.000147	1	1864622	Enterobacter phage Arya	Viruses	Uroviricota	Caudoviricetes	NA	NA	Jilinvirus	Enterobacter phage Arya
results/kaiju_out/1_cell1/1_cell1.out	0.000147	1	1922879	Hubei diptera virus 18	Viruses	NA	NA	NA	NA	NA	Hubei diptera virus 18
results/kaiju_out/1_cell1/1_cell1.out	0.000147	1	2060084	Pandoravirus	Viruses	NA	NA	NA	NA	Pandoravirus	NA
results/kaiju_out/1_cell1/1_cell1.out	0.000147	1	2559587	Riboviria	Viruses	NA	NA	NA	NA	NA	NA
results/kaiju_out/1_cell1/1_cell1.out	0.000147	1	2562666	unclassified Dismasvirus	Viruses	Uroviricota	Caudoviricetes	NA	NA	Dismasvirus	NA
results/kaiju_out/1_cell1/1_cell1.out	0.000147	1	3052000	Betanudivirus hezeae	Viruses	NA	Naldaviricetes	Lefavirales	Nudiviridae	Betanudivirus	Betanudivirus hezeae
results/kaiju_out/1_cell1/1_cell1.out	0.156299	1065	425010	Botryotinia fuckeliana partitivirus 1	Viruses	Pisuviricota	Duplopiviricetes	Durnavirales	Partitiviridae	NA	Botryotinia fuckeliana partitivirus 1
results/kaiju_out/1_cell1/1_cell1.out	0.001174	8	1567486	Escherichia phage P88	Viruses	Uroviricota	Caudoviricetes	NA	Peduoviridae	Xuanwuvirus	Xuanwuvirus P88
results/kaiju_out/1_cell1/1_cell1.out	0.009246	63	880159	Bathycoccus sp. RCC1105 virus BpV1	Viruses	Nucleocytoviricota	Megaviricetes	Algavirales	Phycodnaviridae	Prasinovirus	Bathycoccus sp. RCC1105 virus BpV
results/kaiju_out/1_cell1/1_cell1.out	0.001027	7	181082	Emiliania huxleyi virus 86	Viruses	Nucleocytoviricota	Megaviricetes	Algavirales	Phycodnaviridae	Coccolithovirus	Emiliania huxleyi virus 86
results/kaiju_out/1_cell1/1_cell1.out	0.000587	4	2023057	Orpheovirus IHUMI-LCC2	Viruses	Nucleocytoviricota	Megaviricetes	Algavirales	Phycodnaviridae	NA	Orpheovirus IHUMI-LCC2
results/kaiju_out/1_cell1/1_cell1.out	0.000587	4	2079134	Dishui lake phycodnavirus 1	Viruses	Nucleocytoviricota	Megaviricetes	Algavirales	Phycodnaviridae	Prasinovirus	Dishui lake phycodnavirus 1
results/kaiju_out/1_cell1/1_cell1.out	0.000147	1	10501	Phycodnaviridae	Viruses	Nucleocytoviricota	Megaviricetes	Algavirales	Phycodnaviridae	NA	NA
results/kaiju_out/1_cell1/1_cell1.out	0.000147	1	455364	Chrysochromulina ericina virus	Viruses	Nucleocytoviricota	Megaviricetes	Algavirales	Phycodnaviridae	NA	Chrysochromulina ericina virus
results/kaiju_out/1_cell1/1_cell1.out	0.001027	7	67082	BeAn 58058 virus	Viruses	Nucleocytoviricota	Pokkesviricetes	Chitovirales	Poxviridae	Oryzopoxvirus	BeAn 58058 virus
results/kaiju_out/1_cell1/1_cell1.out	0.000881	6	2059380	Flamingopox virus FGPVKD09	Viruses	Nucleocytoviricota	Pokkesviricetes	Chitovirales	Poxviridae	Avipoxvirus	Flamingopox virus FGPVKD09
results/kaiju_out/1_cell1/1_cell1.out	0.000147	1	44088	Canarypox virus	Viruses	Nucleocytoviricota	Pokkesviricetes	Chitovirales	Poxviridae	Avipoxvirus	Canarypox virus
results/kaiju_out/1_cell1/1_cell1.out	0.000147	1	11807	Harvey murine sarcoma virus	Viruses	Artverviricota	Revtraviricetes	Ortervirales	Retroviridae	Gammaretrovirus	Harvey murine sarcoma virus
results/kaiju_out/1_cell1/1_cell1.out	12.4321	84711	2010277	Culex rhabdo-like virus	Viruses	Negarnaviricota	Monjiviricetes	Mononegavirales	Rhabdoviridae	Ohlsrhavirus	Ohlsrhavirus culex
results/kaiju_out/1_cell1/1_cell1.out	11.311	77072	2040592	Ohlsdorf virus	Viruses	Negarnaviricota	Monjiviricetes	Mononegavirales	Rhabdoviridae	Ohlsrhavirus	Ohlsrhavirus ohlsdorf
results/kaiju_out/1_cell1/1_cell1.out	7.19869	49051	1803263	Riverside virus 1	Viruses	Negarnaviricota	Monjiviricetes	Mononegavirales	Rhabdoviridae	Ohlsrhavirus	Ohlsrhavirus riverside
results/kaiju_out/1_cell1/1_cell1.out	1.12227	7647	2733252	Ohlsrhavirus	Viruses	Negarnaviricota	Monjiviricetes	Mononegavirales	Rhabdoviridae	Ohlsrhavirus	NA
results/kaiju_out/1_cell1/1_cell1.out	0.772394	5263	936149	Scophthalmus maximus rhabdovirus	Viruses	Negarnaviricota	Monjiviricetes	Mononegavirales	Rhabdoviridae	Scophrhavirus	Scophrhavirus maximus
results/kaiju_out/1_cell1/1_cell1.out	0.591587	4031	11286	Lyssavirus	Viruses	Negarnaviricota	Monjiviricetes	Mononegavirales	Rhabdoviridae	Lyssavirus	NA
results/kaiju_out/1_cell1/1_cell1.out	0.358239	2441	1802938	Pararge aegeria rhabdovirus	Viruses	Negarnaviricota	Monjiviricetes	Mononegavirales	Rhabdoviridae	Alphapaprhavirus	Alphapaprhavirus pararge
results/kaiju_out/1_cell1/1_cell1.out	0.311276	2121	1272957	Sena Madureira virus	Viruses	Negarnaviricota	Monjiviricetes	Mononegavirales	Rhabdoviridae	Sripuvirus	Sripuvirus madureira
results/kaiju_out/1_cell1/1_cell1.out	0.122397	834	318843	Almpiwar virus	Viruses	Negarnaviricota	Monjiviricetes	Mononegavirales	Rhabdoviridae	Sripuvirus	Sripuvirus almpiwar
results/kaiju_out/1_cell1/1_cell1.out	0.08967	611	1802949	Ceratitis capitata sigmavirus	Viruses	Negarnaviricota	Monjiviricetes	Mononegavirales	Rhabdoviridae	Sigmavirus	Sigmavirus capitata
results/kaiju_out/1_cell1/1_cell1.out	0.051366	350	1608137	Wuhan Tick Virus 1	Viruses	Negarnaviricota	Monjiviricetes	Mononegavirales	Rhabdoviridae	Alpharicinrhavirus	Alpharicinrhavirus wuhan
results/kaiju_out/1_cell1/1_cell1.out	0.039038	266	1736767	Eelpout rhabdovirus	Viruses	Negarnaviricota	Monjiviricetes	Mononegavirales	Rhabdoviridae	Siniperhavirus	Siniperhavirus zoarces
results/kaiju_out/1_cell1/1_cell1.out	0.037864	258	2842407	Alpharhabdovirinae	Viruses	Negarnaviricota	Monjiviricetes	Mononegavirales	Rhabdoviridae	NA	NA
results/kaiju_out/1_cell1/1_cell1.out	0.029499	201	2684265	Culex pseudovishnui rhabdo-like virus	Viruses	Negarnaviricota	Monjiviricetes	Mononegavirales	Rhabdoviridae	Ohlsrhavirus	Ohlsrhavirus pseudovishnui
results/kaiju_out/1_cell1/1_cell1.out	0.021133	144	1272943	Joinjakaka virus	Viruses	Negarnaviricota	Monjiviricetes	Mononegavirales	Rhabdoviridae	Hapavirus	Hapavirus joinjakaka
results/kaiju_out/1_cell1/1_cell1.out	0.01541	105	1972595	Ephemerovirus kimberley	Viruses	Negarnaviricota	Monjiviricetes	Mononegavirales	Rhabdoviridae	Ephemerovirus	Ephemerovirus kimberley
results/kaiju_out/1_cell1/1_cell1.out	0.012328	84	2877507	Longquan Niviventer coninga ledantevirus 1	Viruses	Negarnaviricota	Monjiviricetes	Mononegavirales	Rhabdoviridae	Ledantevirus	Ledantevirus longquan
results/kaiju_out/1_cell1/1_cell1.out	0.00998	68	1002359	Drosophila ananassae sigmavirus	Viruses	Negarnaviricota	Monjiviricetes	Mononegavirales	Rhabdoviridae	Sigmavirus	Sigmavirus ananassae
results/kaiju_out/1_cell1/1_cell1.out	0.009246	63	1955137	Rhabdoviridae sp.	Viruses	Negarnaviricota	Monjiviricetes	Mononegavirales	Rhabdoviridae	NA	Rhabdoviridae sp.
results/kaiju_out/1_cell1/1_cell1.out	0.003375	23	1256869	Perhabdovirus perca	Viruses	Negarnaviricota	Monjiviricetes	Mononegavirales	Rhabdoviridae	Perhabdovirus	Perhabdovirus perca
results/kaiju_out/1_cell1/1_cell1.out	0.002935	20	2877511	Wufeng Rhinolophus pearsonii tupavirus 1	Viruses	Negarnaviricota	Monjiviricetes	Mononegavirales	Rhabdoviridae	Tupavirus	Tupavirus pearsonii
results/kaiju_out/1_cell1/1_cell1.out	0.002788	19	932699	Bahia Grande virus	Viruses	Negarnaviricota	Monjiviricetes	Mononegavirales	Rhabdoviridae	Barhavirus	Barhavirus bahia
results/kaiju_out/1_cell1/1_cell1.out	0.002201	15	1573760	Lepeophtheirus salmonis rhabdovirus 9	Viruses	Negarnaviricota	Monjiviricetes	Mononegavirales	Rhabdoviridae	Caligrhavirus	Caligrhavirus salmonlouse
results/kaiju_out/1_cell1/1_cell1.out	0.001614	11	11270	Rhabdoviridae	Viruses	Negarnaviricota	Monjiviricetes	Mononegavirales	Rhabdoviridae	NA	NA
results/kaiju_out/1_cell1/1_cell1.out	0.001614	11	2014931	Kanyawara virus	Viruses	Negarnaviricota	Monjiviricetes	Mononegavirales	Rhabdoviridae	Ledantevirus	Ledantevirus kanyawara
results/kaiju_out/1_cell1/1_cell1.out	0.001027	7	380442	Nkolbisson virus	Viruses	Negarnaviricota	Monjiviricetes	Mononegavirales	Rhabdoviridae	Ledantevirus	Ledantevirus nkolbisson
results/kaiju_out/1_cell1/1_cell1.out	0.000881	6	1608146	Yongjia Tick Virus 2	Viruses	Negarnaviricota	Monjiviricetes	Mononegavirales	Rhabdoviridae	Ledantevirus	Ledantevirus yongjia
results/kaiju_out/1_cell1/1_cell1.out	0.000734	5	2892035	Mediterranean bat virus	Viruses	Negarnaviricota	Monjiviricetes	Mononegavirales	Rhabdoviridae	Vesiculovirus	Vesiculovirus mediterranean
results/kaiju_out/1_cell1/1_cell1.out	0.000587	4	1002362	Muscina stabulans sigmavirus	Viruses	Negarnaviricota	Monjiviricetes	Mononegavirales	Rhabdoviridae	Sigmavirus	Sigmavirus muscina
results/kaiju_out/1_cell1/1_cell1.out	0.00044	3	1272942	Gray Lodge virus	Viruses	Negarnaviricota	Monjiviricetes	Mononegavirales	Rhabdoviridae	Hapavirus	Hapavirus graylodge
results/kaiju_out/1_cell1/1_cell1.out	0.00044	3	1608090	Taishun Tick Virus	Viruses	Negarnaviricota	Monjiviricetes	Mononegavirales	Rhabdoviridae	NA	Taishun Tick Virus
results/kaiju_out/1_cell1/1_cell1.out	0.000294	2	200403	Mosqueiro virus	Viruses	Negarnaviricota	Monjiviricetes	Mononegavirales	Rhabdoviridae	Hapavirus	Hapavirus mosqueiro
results/kaiju_out/1_cell1/1_cell1.out	0.000294	2	685443	Eel virus European X	Viruses	Negarnaviricota	Monjiviricetes	Mononegavirales	Rhabdoviridae	Perhabdovirus	Perhabdovirus anguilla
results/kaiju_out/1_cell1/1_cell1.out	0.000294	2	1308858	Sigmavirus	Viruses	Negarnaviricota	Monjiviricetes	Mononegavirales	Rhabdoviridae	Sigmavirus	NA
results/kaiju_out/1_cell1/1_cell1.out	0.000294	2	1819301	Beatrice Hill virus	Viruses	Negarnaviricota	Monjiviricetes	Mononegavirales	Rhabdoviridae	Tibrovirus	Tibrovirus beatrice
results/kaiju_out/1_cell1/1_cell1.out	0.000294	2	2021721	Holmes Jungle virus	Viruses	Negarnaviricota	Monjiviricetes	Mononegavirales	Rhabdoviridae	Hapavirus	Hapavirus holmes
results/kaiju_out/1_cell1/1_cell1.out	0.000294	2	3071315	Wuhan redfin culter dimarhabdovirus	Viruses	Negarnaviricota	Monjiviricetes	Mononegavirales	Rhabdoviridae	Scophrhavirus	Scophrhavirus chanodychthys
results/kaiju_out/1_cell1/1_cell1.out	0.000147	1	11272	Chandipura virus	Viruses	Negarnaviricota	Monjiviricetes	Mononegavirales	Rhabdoviridae	Vesiculovirus	Vesiculovirus chandipura
results/kaiju_out/1_cell1/1_cell1.out	0.000147	1	1272958	Sweetwater Branch virus	Viruses	Negarnaviricota	Monjiviricetes	Mononegavirales	Rhabdoviridae	Tibrovirus	Tibrovirus sweetwater
results/kaiju_out/1_cell1/1_cell1.out	0.000147	1	1308859	Drosophila affinis sigmavirus	Viruses	Negarnaviricota	Monjiviricetes	Mononegavirales	Rhabdoviridae	Sigmavirus	Sigmavirus affinis
results/kaiju_out/1_cell1/1_cell1.out	0.000147	1	1406950	North Creek virus	Viruses	Negarnaviricota	Monjiviricetes	Mononegavirales	Rhabdoviridae	Ohlsrhavirus	Ohlsrhavirus northcreek
results/kaiju_out/1_cell1/1_cell1.out	0.000147	1	1608066	Shayang Fly Virus 2	Viruses	Negarnaviricota	Monjiviricetes	Mononegavirales	Rhabdoviridae	Sigmavirus	Sigmavirus shayang
results/kaiju_out/1_cell1/1_cell1.out	0.000147	1	1608085	Tacheng Tick Virus 3	Viruses	Negarnaviricota	Monjiviricetes	Mononegavirales	Rhabdoviridae	NA	Tacheng Tick Virus 3
results/kaiju_out/1_cell1/1_cell1.out	0.000147	1	1758878	Tongilchon virus 1	Viruses	Negarnaviricota	Monjiviricetes	Mononegavirales	Rhabdoviridae	Ohlsrhavirus	Ohlsrhavirus tongilchon
results/kaiju_out/1_cell1/1_cell1.out	0.000147	1	1922904	Hubei lepidoptera virus 2	Viruses	Negarnaviricota	Monjiviricetes	Mononegavirales	Rhabdoviridae	Alphapaprhavirus	Alphapaprhavirus hubei
results/kaiju_out/1_cell1/1_cell1.out	0.000147	1	1978532	Ledantevirus	Viruses	Negarnaviricota	Monjiviricetes	Mononegavirales	Rhabdoviridae	Ledantevirus	NA
results/kaiju_out/1_cell1/1_cell1.out	0.000147	1	2849739	Hubei dimarhabdovirus 1	Viruses	Negarnaviricota	Monjiviricetes	Mononegavirales	Rhabdoviridae	Sigmavirus	Sigmavirus ying
results/kaiju_out/1_cell1/1_cell1.out	0	0	NA	cannot be assigned to a (non-viral) species	cannot be assigned to a (non-viral) species
results/kaiju_out/1_cell1/1_cell1.out	65.0719	443392	NA	unclassified	unclassified
		681388		total reads

## Sheet: 2 larvae L4
File	Percent	Reads	Taxon_id	Scientific_name	Taxa	Phylum	Class	Order	Family	Genus	Species
results/kaiju_out/2_cell1/2_cell1.out	7.25485	61822	2010277	Culex rhabdo-like virus	Viruses	Negarnaviricota	Monjiviricetes	Mononegavirales	Rhabdoviridae	Ohlsrhavirus	Ohlsrhavirus culex
results/kaiju_out/2_cell1/2_cell1.out	6.66411	56788	2040592	Ohlsdorf virus	Viruses	Negarnaviricota	Monjiviricetes	Mononegavirales	Rhabdoviridae	Ohlsrhavirus	Ohlsrhavirus ohlsdorf
results/kaiju_out/2_cell1/2_cell1.out	4.27403	36421	1803263	Riverside virus 1	Viruses	Negarnaviricota	Monjiviricetes	Mononegavirales	Rhabdoviridae	Ohlsrhavirus	Ohlsrhavirus riverside
results/kaiju_out/2_cell1/2_cell1.out	0.627826	5350	2733252	Ohlsrhavirus	Viruses	Negarnaviricota	Monjiviricetes	Mononegavirales	Rhabdoviridae	Ohlsrhavirus	NA
results/kaiju_out/2_cell1/2_cell1.out	0.488179	4160	11286	Lyssavirus	Viruses	Negarnaviricota	Monjiviricetes	Mononegavirales	Rhabdoviridae	Lyssavirus	NA
results/kaiju_out/2_cell1/2_cell1.out	0.45004	3835	936149	Scophthalmus maximus rhabdovirus	Viruses	Negarnaviricota	Monjiviricetes	Mononegavirales	Rhabdoviridae	Scophrhavirus	Scophrhavirus maximus
results/kaiju_out/2_cell1/2_cell1.out	0.222966	1900	1802938	Pararge aegeria rhabdovirus	Viruses	Negarnaviricota	Monjiviricetes	Mononegavirales	Rhabdoviridae	Alphapaprhavirus	Alphapaprhavirus pararge
results/kaiju_out/2_cell1/2_cell1.out	0.157719	1344	1272957	Sena Madureira virus	Viruses	Negarnaviricota	Monjiviricetes	Mononegavirales	Rhabdoviridae	Sripuvirus	Sripuvirus madureira
results/kaiju_out/2_cell1/2_cell1.out	0.076161	649	425010	Botryotinia fuckeliana partitivirus 1	Viruses	Pisuviricota	Duplopiviricetes	Durnavirales	Partitiviridae	NA	Botryotinia fuckeliana partitivirus 1
results/kaiju_out/2_cell1/2_cell1.out	0.058206	496	318843	Almpiwar virus	Viruses	Negarnaviricota	Monjiviricetes	Mononegavirales	Rhabdoviridae	Sripuvirus	Sripuvirus almpiwar
results/kaiju_out/2_cell1/2_cell1.out	0.048114	410	1608137	Wuhan Tick Virus 1	Viruses	Negarnaviricota	Monjiviricetes	Mononegavirales	Rhabdoviridae	Alpharicinrhavirus	Alpharicinrhavirus wuhan
results/kaiju_out/2_cell1/2_cell1.out	0.044711	381	1802949	Ceratitis capitata sigmavirus	Viruses	Negarnaviricota	Monjiviricetes	Mononegavirales	Rhabdoviridae	Sigmavirus	Sigmavirus capitata
results/kaiju_out/2_cell1/2_cell1.out	0.034149	291	1923229	Hubei sobemo-like virus 41	Viruses	NA	NA	NA	NA	NA	Hubei sobemo-like virus 41
results/kaiju_out/2_cell1/2_cell1.out	0.030394	259	3060017	Fadolivirus algeromassiliense	Viruses	Nucleocytoviricota	Megaviricetes	Imitervirales	Mimiviridae	Fadolivirus	Fadolivirus algeromassiliense
results/kaiju_out/2_cell1/2_cell1.out	0.027577	235	880159	Bathycoccus sp. RCC1105 virus BpV1	Viruses	Nucleocytoviricota	Megaviricetes	Algavirales	Phycodnaviridae	Prasinovirus	Bathycoccus sp. RCC1105 virus BpV
results/kaiju_out/2_cell1/2_cell1.out	0.026287	224	1736767	Eelpout rhabdovirus	Viruses	Negarnaviricota	Monjiviricetes	Mononegavirales	Rhabdoviridae	Siniperhavirus	Siniperhavirus zoarces
results/kaiju_out/2_cell1/2_cell1.out	0.022531	192	1923768	Xinzhou dimarhabdovirus virus 1	Viruses	NA	NA	NA	NA	NA	Xinzhou dimarhabdovirus virus 1
results/kaiju_out/2_cell1/2_cell1.out	0.01948	166	2946167	Peduoviridae	Viruses	Uroviricota	Caudoviricetes	NA	Peduoviridae	NA	NA
results/kaiju_out/2_cell1/2_cell1.out	0.019246	164	3044648	Megamimivirinae	Viruses	Nucleocytoviricota	Megaviricetes	Imitervirales	Mimiviridae	NA	NA
results/kaiju_out/2_cell1/2_cell1.out	0.019011	162	754042	Synechococcus phage S-SKS1	Viruses	Uroviricota	Caudoviricetes	NA	NA	Llyrvirus	Llyrvirus SSKS1
results/kaiju_out/2_cell1/2_cell1.out	0.014904	127	198539	Streptococcus phage 315.2	Viruses	Uroviricota	Caudoviricetes	NA	NA	NA	Streptococcus phage 315.2
results/kaiju_out/2_cell1/2_cell1.out	0.014434	123	2842407	Alpharhabdovirinae	Viruses	Negarnaviricota	Monjiviricetes	Mononegavirales	Rhabdoviridae	NA	NA
results/kaiju_out/2_cell1/2_cell1.out	0.013026	111	2927284	Arthrobacter phage Shambre1	Viruses	Uroviricota	Caudoviricetes	NA	NA	NA	Arthrobacter phage Shambre1
results/kaiju_out/2_cell1/2_cell1.out	0.012909	110	1272943	Joinjakaka virus	Viruses	Negarnaviricota	Monjiviricetes	Mononegavirales	Rhabdoviridae	Hapavirus	Hapavirus joinjakaka
results/kaiju_out/2_cell1/2_cell1.out	0.012791	109	2283025	Erwinia phage vB_EhrS_59	Viruses	Uroviricota	Caudoviricetes	NA	NA	Feofaniavirus	Feofaniavirus Eho59
results/kaiju_out/2_cell1/2_cell1.out	0.01197	102	2877507	Longquan Niviventer coninga ledantevirus 1	Viruses	Negarnaviricota	Monjiviricetes	Mononegavirales	Rhabdoviridae	Ledantevirus	Ledantevirus longquan
results/kaiju_out/2_cell1/2_cell1.out	0.011383	97	2024608	Bodo saltans virus	Viruses	Nucleocytoviricota	Megaviricetes	Imitervirales	Mimiviridae	Theiavirus	Theiavirus salishense
results/kaiju_out/2_cell1/2_cell1.out	0.010562	90	1002359	Drosophila ananassae sigmavirus	Viruses	Negarnaviricota	Monjiviricetes	Mononegavirales	Rhabdoviridae	Sigmavirus	Sigmavirus ananassae
results/kaiju_out/2_cell1/2_cell1.out	0.010444	89	2884420	Bacillus phage G	Viruses	Uroviricota	Caudoviricetes	NA	NA	Donellivirus	Donellivirus gee
results/kaiju_out/2_cell1/2_cell1.out	0.010327	88	693272	Cafeteria roenbergensis virus BV-PW1	Viruses	Nucleocytoviricota	Megaviricetes	Imitervirales	Mimiviridae	Rheavirus	Rheavirus sinusmexicani
results/kaiju_out/2_cell1/2_cell1.out	0.010327	88	2590946	Streptomyces phage Celia	Viruses	Uroviricota	Caudoviricetes	NA	NA	Celiavirus	Celiavirus celia
results/kaiju_out/2_cell1/2_cell1.out	0.01021	87	2731619	Caudoviricetes	Viruses	Uroviricota	Caudoviricetes	NA	NA	NA	NA
results/kaiju_out/2_cell1/2_cell1.out	0.00974	83	67082	BeAn 58058 virus	Viruses	Nucleocytoviricota	Pokkesviricetes	Chitovirales	Poxviridae	Oryzopoxvirus	BeAn 58058 virus
results/kaiju_out/2_cell1/2_cell1.out	0.009388	80	2843384	Fukuivirus	Viruses	Uroviricota	Caudoviricetes	NA	NA	Fukuivirus	NA
results/kaiju_out/2_cell1/2_cell1.out	0.009388	80	2847058	Escherichia phage 2H10	Viruses	Uroviricota	Caudoviricetes	NA	NA	Glaedevirus	Glaedevirus gv2H10
results/kaiju_out/2_cell1/2_cell1.out	0.008332	71	2684265	Culex pseudovishnui rhabdo-like virus	Viruses	Negarnaviricota	Monjiviricetes	Mononegavirales	Rhabdoviridae	Ohlsrhavirus	Ohlsrhavirus pseudovishnui
results/kaiju_out/2_cell1/2_cell1.out	0.00798	68	944644	Marseilleviridae	Viruses	Nucleocytoviricota	Megaviricetes	Pimascovirales	Marseilleviridae	NA	NA
results/kaiju_out/2_cell1/2_cell1.out	0.007745	66	1972595	Ephemerovirus kimberley	Viruses	Negarnaviricota	Monjiviricetes	Mononegavirales	Rhabdoviridae	Ephemerovirus	Ephemerovirus kimberley
results/kaiju_out/2_cell1/2_cell1.out	0.006924	59	115987	Biquartavirus 44RR2	Viruses	Uroviricota	Caudoviricetes	NA	Straboviridae	Biquartavirus	Biquartavirus 44RR2
results/kaiju_out/2_cell1/2_cell1.out	0.006924	59	1922504	Beihai partiti-like virus 2	Viruses	NA	NA	NA	NA	NA	Beihai partiti-like virus 2
results/kaiju_out/2_cell1/2_cell1.out	0.006806	58	2080449	Acanthamoeba castellanii medusavirus	Viruses	NA	NA	NA	NA	NA	Acanthamoeba castellanii medusavirus
results/kaiju_out/2_cell1/2_cell1.out	0.006572	56	1922927	Hubei mosquito virus 3	Viruses	NA	NA	NA	NA	NA	Hubei mosquito virus 3
results/kaiju_out/2_cell1/2_cell1.out	0.006572	56	2788787	unclassified Caudoviricetes	Viruses	Uroviricota	Caudoviricetes	NA	NA	NA	NA
results/kaiju_out/2_cell1/2_cell1.out	0.00622	53	3080801	Moumouvirus	Viruses	Nucleocytoviricota	Megaviricetes	Imitervirales	Mimiviridae	Moumouvirus	NA
results/kaiju_out/2_cell1/2_cell1.out	0.00575	49	1308	Streptococcus thermophilus	Bacteria	Bacillota	Bacilli	Lactobacillales	Streptococcaceae	Streptococcus	Streptococcus thermophilus
results/kaiju_out/2_cell1/2_cell1.out	0.004459	38	1542477	Prochlorococcus phage P-TIM68	Viruses	Uroviricota	Caudoviricetes	NA	Kyanoviridae	Haifavirus	Haifavirus tim68
results/kaiju_out/2_cell1/2_cell1.out	0.004342	37	212035	Acanthamoeba polyphaga mimivirus	Viruses	Nucleocytoviricota	Megaviricetes	Imitervirales	Mimiviridae	Mimivirus	Mimivirus bradfordmassiliense
results/kaiju_out/2_cell1/2_cell1.out	0.004342	37	2801477	Flavobacterium phage vB_FspM_immuto_2-6A	Viruses	Uroviricota	Caudoviricetes	NA	NA	Immutovirus	Immutovirus immuto
results/kaiju_out/2_cell1/2_cell1.out	0.003873	33	1732063	Staphylococcus phage SPbeta-like	Viruses	Uroviricota	Caudoviricetes	NA	NA	NA	Staphylococcus phage SPbeta-like
results/kaiju_out/2_cell1/2_cell1.out	0.003873	33	2094720	Tupanvirus	Viruses	Nucleocytoviricota	Megaviricetes	Imitervirales	Mimiviridae	Tupanvirus	NA
results/kaiju_out/2_cell1/2_cell1.out	0.003755	32	2733109	Leucotheavirus	Viruses	Uroviricota	Caudoviricetes	NA	Kyanoviridae	Leucotheavirus	NA
results/kaiju_out/2_cell1/2_cell1.out	0.003286	28	2126984	Tupanvirus deep ocean	Viruses	Nucleocytoviricota	Megaviricetes	Imitervirales	Mimiviridae	Tupanvirus	Tupanvirus deep ocean
results/kaiju_out/2_cell1/2_cell1.out	0.003168	27	1792032	Bacillus phage SP-15	Viruses	Uroviricota	Caudoviricetes	NA	NA	Thornevirus	Thornevirus SP15
results/kaiju_out/2_cell1/2_cell1.out	0.002816	24	10501	Phycodnaviridae	Viruses	Nucleocytoviricota	Megaviricetes	Algavirales	Phycodnaviridae	NA	NA
results/kaiju_out/2_cell1/2_cell1.out	0.002816	24	1474867	Aureococcus anophagefferens virus	Viruses	Nucleocytoviricota	Megaviricetes	Imitervirales	Schizomimiviridae	Kratosvirus	Kratosvirus quantuckense
results/kaiju_out/2_cell1/2_cell1.out	0.002816	24	2023996	Synechococcus phage Bellamy	Viruses	Uroviricota	Caudoviricetes	NA	Kyanoviridae	Bellamyvirus	Bellamyvirus bellamy
results/kaiju_out/2_cell1/2_cell1.out	0.002699	23	1586713	Yellowstone lake phycodnavirus 1	Viruses	Nucleocytoviricota	Megaviricetes	Algavirales	Phycodnaviridae	Prasinovirus	Yellowstone lake phycodnavirus 1
results/kaiju_out/2_cell1/2_cell1.out	0.002699	23	2023057	Orpheovirus IHUMI-LCC2	Viruses	Nucleocytoviricota	Megaviricetes	Algavirales	Phycodnaviridae	NA	Orpheovirus IHUMI-LCC2
results/kaiju_out/2_cell1/2_cell1.out	0.002582	22	1955558	Noumeavirus	Viruses	Nucleocytoviricota	Megaviricetes	Pimascovirales	Marseilleviridae	Marseillevirus	Noumeavirus
results/kaiju_out/2_cell1/2_cell1.out	0.002347	20	2843411	Lahexavirus	Viruses	Uroviricota	Caudoviricetes	NA	NA	Lahexavirus	NA
results/kaiju_out/2_cell1/2_cell1.out	0.00223	19	1241371	Abalone herpesvirus Victoria/AUS/2009	Viruses	Peploviricota	Herviviricetes	Herpesvirales	Malacoherpesviridae	Aurivirus	Aurivirus haliotidmalaco1
results/kaiju_out/2_cell1/2_cell1.out	0.00223	19	3044761	Megavirus	Viruses	Nucleocytoviricota	Megaviricetes	Imitervirales	Mimiviridae	Megavirus	NA
results/kaiju_out/2_cell1/2_cell1.out	0.002112	18	1868844	Staphylococcus phage vB_SscM-1	Viruses	Uroviricota	Caudoviricetes	NA	Herelleviridae	Sciuriunavirus	Sciuriunavirus SscM1
results/kaiju_out/2_cell1/2_cell1.out	0.001995	17	932699	Bahia Grande virus	Viruses	Negarnaviricota	Monjiviricetes	Mononegavirales	Rhabdoviridae	Barhavirus	Barhavirus bahia
results/kaiju_out/2_cell1/2_cell1.out	0.001995	17	1897437	Rhodococcus phage Weasels2	Viruses	Uroviricota	Caudoviricetes	NA	NA	Weaselvirus	Weaselvirus weasel
results/kaiju_out/2_cell1/2_cell1.out	0.001995	17	2856824	Microcystis phage LMM01	Viruses	Uroviricota	Caudoviricetes	NA	NA	Fukuivirus	Fukuivirus LMM01
results/kaiju_out/2_cell1/2_cell1.out	0.001878	16	669875	Escherichia phage vB_EcoM_ECO1230-10	Viruses	Uroviricota	Caudoviricetes	NA	NA	Jilinvirus	Jilinvirus CVM10
results/kaiju_out/2_cell1/2_cell1.out	0.001643	14	11270	Rhabdoviridae	Viruses	Negarnaviricota	Monjiviricetes	Mononegavirales	Rhabdoviridae	NA	NA
results/kaiju_out/2_cell1/2_cell1.out	0.001643	14	1643326	Bacillus phage phi4J1	Viruses	Uroviricota	Caudoviricetes	NA	NA	Rockvillevirus	Rockvillevirus phi4J1
results/kaiju_out/2_cell1/2_cell1.out	0.001643	14	2877511	Wufeng Rhinolophus pearsonii tupavirus 1	Viruses	Negarnaviricota	Monjiviricetes	Mononegavirales	Rhabdoviridae	Tupavirus	Tupavirus pearsonii
results/kaiju_out/2_cell1/2_cell1.out	0.001526	13	10506	Paramecium bursaria Chlorella virus 1	Viruses	Nucleocytoviricota	Megaviricetes	Algavirales	Phycodnaviridae	Chlorovirus	Paramecium bursaria Chlorella virus 1
results/kaiju_out/2_cell1/2_cell1.out	0.001408	12	365048	Geobacillus phage GBSV1	Viruses	Uroviricota	Caudoviricetes	NA	NA	Svunavirus	Svunavirus GBSV1
results/kaiju_out/2_cell1/2_cell1.out	0.001408	12	1527515	Idiomarinaceae phage Phi1M2-2	Viruses	Uroviricota	Caudoviricetes	NA	NA	NA	Idiomarinaceae phage Phi1M2-2
results/kaiju_out/2_cell1/2_cell1.out	0.001408	12	2588517	Aeromonas phage 4_4572	Viruses	Uroviricota	Caudoviricetes	NA	NA	Lahexavirus	Lahexavirus lv44572
results/kaiju_out/2_cell1/2_cell1.out	0.001408	12	2914450	Pseudomonas phage PP9W2	Viruses	Uroviricota	Caudoviricetes	NA	NA	NA	Pseudomonas phage PP9W2
results/kaiju_out/2_cell1/2_cell1.out	0.001291	11	3044687	Chidieberevirus	Viruses	Uroviricota	Caudoviricetes	NA	NA	Chidieberevirus	NA
results/kaiju_out/2_cell1/2_cell1.out	0.001174	10	380442	Nkolbisson virus	Viruses	Negarnaviricota	Monjiviricetes	Mononegavirales	Rhabdoviridae	Ledantevirus	Ledantevirus nkolbisson
results/kaiju_out/2_cell1/2_cell1.out	0.001174	10	1072176	Lyssavirus bokeloh	Viruses	Negarnaviricota	Monjiviricetes	Mononegavirales	Rhabdoviridae	Lyssavirus	Lyssavirus bokeloh
results/kaiju_out/2_cell1/2_cell1.out	0.001174	10	1256869	Perhabdovirus perca	Viruses	Negarnaviricota	Monjiviricetes	Mononegavirales	Rhabdoviridae	Perhabdovirus	Perhabdovirus perca
results/kaiju_out/2_cell1/2_cell1.out	0.001174	10	1572712	Geobacillus virus E3	Viruses	Uroviricota	Caudoviricetes	NA	NA	NA	Geobacillus virus E3
results/kaiju_out/2_cell1/2_cell1.out	0.001174	10	2126985	Tupanvirus soda lake	Viruses	Nucleocytoviricota	Megaviricetes	Imitervirales	Mimiviridae	Tupanvirus	Tupanvirus soda lake
results/kaiju_out/2_cell1/2_cell1.out	0.001174	10	2796514	Achromobacter phage vB_AchrS_AchV4	Viruses	Uroviricota	Caudoviricetes	NA	Casjensviridae	Gediminasvirus	Gediminasvirus AchV4
results/kaiju_out/2_cell1/2_cell1.out	0.001056	9	1955137	Rhabdoviridae sp.	Viruses	Negarnaviricota	Monjiviricetes	Mononegavirales	Rhabdoviridae	NA	Rhabdoviridae sp.
results/kaiju_out/2_cell1/2_cell1.out	0.001056	9	2593638	Bacillus phage vB_BmeM-Goe8	Viruses	Uroviricota	Caudoviricetes	NA	Herelleviridae	Goettingenvirus	Goettingenvirus goe8
results/kaiju_out/2_cell1/2_cell1.out	0.000939	8	2059380	Flamingopox virus FGPVKD09	Viruses	Nucleocytoviricota	Pokkesviricetes	Chitovirales	Poxviridae	Avipoxvirus	Flamingopox virus FGPVKD09
results/kaiju_out/2_cell1/2_cell1.out	0.000821	7	1002362	Muscina stabulans sigmavirus	Viruses	Negarnaviricota	Monjiviricetes	Mononegavirales	Rhabdoviridae	Sigmavirus	Sigmavirus muscina
results/kaiju_out/2_cell1/2_cell1.out	0.000821	7	1530085	Ralstonia phage RSY1	Viruses	Uroviricota	Caudoviricetes	NA	Peduoviridae	Arsyunavirus	Arsyunavirus RSY1
results/kaiju_out/2_cell1/2_cell1.out	0.000821	7	1917232	Only Syngen Nebraska virus 5	Viruses	Nucleocytoviricota	Megaviricetes	Algavirales	Phycodnaviridae	Chlorovirus	Only Syngen Nebraska virus 5
results/kaiju_out/2_cell1/2_cell1.out	0.000821	7	2014931	Kanyawara virus	Viruses	Negarnaviricota	Monjiviricetes	Mononegavirales	Rhabdoviridae	Ledantevirus	Ledantevirus kanyawara
results/kaiju_out/2_cell1/2_cell1.out	0.000821	7	2021721	Holmes Jungle virus	Viruses	Negarnaviricota	Monjiviricetes	Mononegavirales	Rhabdoviridae	Hapavirus	Hapavirus holmes
results/kaiju_out/2_cell1/2_cell1.out	0.000704	6	251749	Phaeocystis globosa virus	Viruses	Nucleocytoviricota	Megaviricetes	Algavirales	Phycodnaviridae	Prymnesiovirus	Phaeocystis globosa virus
results/kaiju_out/2_cell1/2_cell1.out	0.000704	6	2681607	Alphaproteobacteria phage PhiJL001	Viruses	Uroviricota	Caudoviricetes	NA	Mesyanzhinovviridae	Keylargovirus	Keylargovirus JL001
results/kaiju_out/2_cell1/2_cell1.out	0.000587	5	44088	Canarypox virus	Viruses	Nucleocytoviricota	Pokkesviricetes	Chitovirales	Poxviridae	Avipoxvirus	Canarypox virus
results/kaiju_out/2_cell1/2_cell1.out	0.000587	5	181082	Emiliania huxleyi virus 86	Viruses	Nucleocytoviricota	Megaviricetes	Algavirales	Phycodnaviridae	Coccolithovirus	Emiliania huxleyi virus 86
results/kaiju_out/2_cell1/2_cell1.out	0.000587	5	1272942	Gray Lodge virus	Viruses	Negarnaviricota	Monjiviricetes	Mononegavirales	Rhabdoviridae	Hapavirus	Hapavirus graylodge
results/kaiju_out/2_cell1/2_cell1.out	0.000587	5	1460070	Ralstonia phage 1 NP-2014	Viruses	Hofneiviricota	Faserviricetes	Tubulavirales	Inoviridae	NA	Ralstonia phage 1 NP-2014
results/kaiju_out/2_cell1/2_cell1.out	0.000587	5	1573760	Lepeophtheirus salmonis rhabdovirus 9	Viruses	Negarnaviricota	Monjiviricetes	Mononegavirales	Rhabdoviridae	Caligrhavirus	Caligrhavirus salmonlouse
results/kaiju_out/2_cell1/2_cell1.out	0.000587	5	2732982	Kisquattuordecimvirus	Viruses	Uroviricota	Caudoviricetes	NA	Peduoviridae	Kisquattuordecimvirus	NA
results/kaiju_out/2_cell1/2_cell1.out	0.000469	4	362830	Betabaculovirus arrapae	Viruses	NA	Naldaviricetes	Lefavirales	Baculoviridae	Betabaculovirus	Betabaculovirus arrapae
results/kaiju_out/2_cell1/2_cell1.out	0.000469	4	880158	unclassified Prasinovirus	Viruses	Nucleocytoviricota	Megaviricetes	Algavirales	Phycodnaviridae	Prasinovirus	NA
results/kaiju_out/2_cell1/2_cell1.out	0.000469	4	1777064	Pseudomonas phage YMC11/07/P54_PAE_BP	Viruses	Uroviricota	Caudoviricetes	NA	NA	NA	Pseudomonas phage YMC11/07/P54_PAE_BP
results/kaiju_out/2_cell1/2_cell1.out	0.000469	4	2107708	Pandoravirus neocaledonia	Viruses	NA	NA	NA	NA	Pandoravirus	Pandoravirus neocaledonia
results/kaiju_out/2_cell1/2_cell1.out	0.000469	4	2559587	Riboviria	Viruses	NA	NA	NA	NA	NA	NA
results/kaiju_out/2_cell1/2_cell1.out	0.000469	4	2932878	Bacillus phage SPBc2	Viruses	Uroviricota	Caudoviricetes	NA	NA	Spbetavirus	Spbetavirus SPbeta
results/kaiju_out/2_cell1/2_cell1.out	0.000469	4	3071315	Wuhan redfin culter dimarhabdovirus	Viruses	Negarnaviricota	Monjiviricetes	Mononegavirales	Rhabdoviridae	Scophrhavirus	Scophrhavirus chanodychthys
results/kaiju_out/2_cell1/2_cell1.out	0.000352	3	109981	Diachasmimorpha longicaudata entomopoxvirus	Viruses	Nucleocytoviricota	Pokkesviricetes	Chitovirales	Poxviridae	NA	Diachasmimorpha entomopoxvirus
results/kaiju_out/2_cell1/2_cell1.out	0.000352	3	1513458	Marseillevirus	Viruses	Nucleocytoviricota	Megaviricetes	Pimascovirales	Marseilleviridae	Marseillevirus	NA
results/kaiju_out/2_cell1/2_cell1.out	0.000352	3	1608090	Taishun Tick Virus	Viruses	Negarnaviricota	Monjiviricetes	Mononegavirales	Rhabdoviridae	NA	Taishun Tick Virus
results/kaiju_out/2_cell1/2_cell1.out	0.000352	3	2733098	Brizovirus	Viruses	Uroviricota	Caudoviricetes	NA	Kyanoviridae	Brizovirus	NA
results/kaiju_out/2_cell1/2_cell1.out	0.000235	2	1314	Streptococcus pyogenes	Bacteria	Bacillota	Bacilli	Lactobacillales	Streptococcaceae	Streptococcus	Streptococcus pyogenes
results/kaiju_out/2_cell1/2_cell1.out	0.000235	2	317858	Cyprinid herpesvirus 1	Viruses	Peploviricota	Herviviricetes	Herpesvirales	Alloherpesviridae	Cyvirus	Cyvirus cyprinidallo1
results/kaiju_out/2_cell1/2_cell1.out	0.000235	2	348137	Burkholderia phage Bcep176	Viruses	Uroviricota	Caudoviricetes	NA	NA	Stanholtvirus	Burkholderia phage Bcep176
results/kaiju_out/2_cell1/2_cell1.out	0.000235	2	685443	Eel virus European X	Viruses	Negarnaviricota	Monjiviricetes	Mononegavirales	Rhabdoviridae	Perhabdovirus	Perhabdovirus anguilla
results/kaiju_out/2_cell1/2_cell1.out	0.000235	2	1608049	Huangpi Tick Virus 3	Viruses	Negarnaviricota	Monjiviricetes	Mononegavirales	Rhabdoviridae	NA	Huangpi Tick Virus 3
results/kaiju_out/2_cell1/2_cell1.out	0.000235	2	1608085	Tacheng Tick Virus 3	Viruses	Negarnaviricota	Monjiviricetes	Mononegavirales	Rhabdoviridae	NA	Tacheng Tick Virus 3
results/kaiju_out/2_cell1/2_cell1.out	0.000235	2	1608146	Yongjia Tick Virus 2	Viruses	Negarnaviricota	Monjiviricetes	Mononegavirales	Rhabdoviridae	Ledantevirus	Ledantevirus yongjia
results/kaiju_out/2_cell1/2_cell1.out	0.000235	2	1978532	Ledantevirus	Viruses	Negarnaviricota	Monjiviricetes	Mononegavirales	Rhabdoviridae	Ledantevirus	NA
results/kaiju_out/2_cell1/2_cell1.out	0.000235	2	2024275	Arthrobacter phage Correa	Viruses	Uroviricota	Caudoviricetes	NA	NA	Mudcatvirus	Mudcatvirus correa
results/kaiju_out/2_cell1/2_cell1.out	0.000235	2	2060617	Tetraselmis virus 1	Viruses	Nucleocytoviricota	Megaviricetes	Imitervirales	Allomimiviridae	Oceanusvirus	Oceanusvirus kaneohense
results/kaiju_out/2_cell1/2_cell1.out	0.000235	2	2499009	Arthrobacter phage Maja	Viruses	Uroviricota	Caudoviricetes	NA	NA	Majavirus	Majavirus maja
results/kaiju_out/2_cell1/2_cell1.out	0.000235	2	2892035	Mediterranean bat virus	Viruses	Negarnaviricota	Monjiviricetes	Mononegavirales	Rhabdoviridae	Vesiculovirus	Vesiculovirus mediterranean
results/kaiju_out/2_cell1/2_cell1.out	0.000235	2	2894335	Burkholderia phage BgManors32	Viruses	Uroviricota	Caudoviricetes	NA	NA	Bigmanorsvirus	Bigmanorsvirus bgmanors32
results/kaiju_out/2_cell1/2_cell1.out	0.000235	2	2914007	Thermus phage P74-26	Viruses	Uroviricota	Caudoviricetes	NA	NA	Oshimavirus	Oshimavirus P7426
results/kaiju_out/2_cell1/2_cell1.out	0.000235	2	3126011	Synechococcus phage S-MbCM6	Viruses	Uroviricota	Caudoviricetes	NA	Kyanoviridae	Namakavirus	Namakavirus smbcm6
results/kaiju_out/2_cell1/2_cell1.out	0.000117	1	11807	Harvey murine sarcoma virus	Viruses	Artverviricota	Revtraviricetes	Ortervirales	Retroviridae	Gammaretrovirus	Harvey murine sarcoma virus
results/kaiju_out/2_cell1/2_cell1.out	0.000117	1	32613	Ephemerovirus	Viruses	Negarnaviricota	Monjiviricetes	Mononegavirales	Rhabdoviridae	Ephemerovirus	NA
results/kaiju_out/2_cell1/2_cell1.out	0.000117	1	198543	Streptococcus phage 315.6	Viruses	Uroviricota	Caudoviricetes	NA	NA	NA	Streptococcus phage 315.6
results/kaiju_out/2_cell1/2_cell1.out	0.000117	1	257816	Bracoviriform glomeratae	Viruses	NA	NA	NA	Polydnaviriformidae	Bracoviriform	Bracoviriform glomeratae
results/kaiju_out/2_cell1/2_cell1.out	0.000117	1	455364	Chrysochromulina ericina virus	Viruses	Nucleocytoviricota	Megaviricetes	Algavirales	Phycodnaviridae	NA	Chrysochromulina ericina virus
results/kaiju_out/2_cell1/2_cell1.out	0.000117	1	549779	Mimiviridae	Viruses	Nucleocytoviricota	Megaviricetes	Imitervirales	Mimiviridae	NA	NA
results/kaiju_out/2_cell1/2_cell1.out	0.000117	1	683735	Aggregatibacter phage S1249	Viruses	Uroviricota	Caudoviricetes	NA	NA	NA	Aggregatibacter phage S1249
results/kaiju_out/2_cell1/2_cell1.out	0.000117	1	1357715	Microcystis phage MaMV-DC	Viruses	Uroviricota	Caudoviricetes	NA	NA	Fukuivirus	Fukuivirus MVDC
results/kaiju_out/2_cell1/2_cell1.out	0.000117	1	1573458	Pseudomonas phage PS-1	Viruses	Uroviricota	Caudoviricetes	NA	NA	NA	Pseudomonas phage PS-1
results/kaiju_out/2_cell1/2_cell1.out	0.000117	1	1608100	Wuhan Ant Virus	Viruses	Negarnaviricota	Monjiviricetes	Mononegavirales	Rhabdoviridae	NA	Wuhan Ant Virus
results/kaiju_out/2_cell1/2_cell1.out	0.000117	1	1647282	Paracoccus phage Shpa	Viruses	Uroviricota	Caudoviricetes	NA	NA	Vhulanivirus	Vhulanivirus Shpa
results/kaiju_out/2_cell1/2_cell1.out	0.000117	1	1758878	Tongilchon virus 1	Viruses	Negarnaviricota	Monjiviricetes	Mononegavirales	Rhabdoviridae	Ohlsrhavirus	Ohlsrhavirus tongilchon
results/kaiju_out/2_cell1/2_cell1.out	0.000117	1	1911435	Gata virus	Viruses	Negarnaviricota	Monjiviricetes	Mononegavirales	Rhabdoviridae	NA	Gata virus
results/kaiju_out/2_cell1/2_cell1.out	0.000117	1	1913112	Aeribacillus phage AP45	Viruses	Uroviricota	Caudoviricetes	NA	NA	Kamchatkavirus	Kamchatkavirus AP45
results/kaiju_out/2_cell1/2_cell1.out	0.000117	1	1922868	Hubei dimarhabdovirus virus 3	Viruses	NA	NA	NA	NA	NA	Hubei dimarhabdovirus virus 3
results/kaiju_out/2_cell1/2_cell1.out	0.000117	1	1923250	Hubei tetragnatha maxillosa virus 8	Viruses	NA	NA	NA	NA	NA	Hubei tetragnatha maxillosa virus 8
results/kaiju_out/2_cell1/2_cell1.out	0.000117	1	1972611	Hapavirus	Viruses	Negarnaviricota	Monjiviricetes	Mononegavirales	Rhabdoviridae	Hapavirus	NA
results/kaiju_out/2_cell1/2_cell1.out	0.000117	1	1977142	Lineavirus	Viruses	Hofneiviricota	Faserviricetes	Tubulavirales	Inoviridae	Lineavirus	NA
results/kaiju_out/2_cell1/2_cell1.out	0.000117	1	2014434	Escherichia phage D6	Viruses	Uroviricota	Caudoviricetes	NA	NA	NA	Escherichia phage D6
results/kaiju_out/2_cell1/2_cell1.out	0.000117	1	2024264	Agrobacterium phage Atu_ph07	Viruses	Uroviricota	Caudoviricetes	NA	NA	Polybotosvirus	Polybotosvirus Atuph07
results/kaiju_out/2_cell1/2_cell1.out	0.000117	1	2060084	Pandoravirus	Viruses	NA	NA	NA	NA	Pandoravirus	NA
results/kaiju_out/2_cell1/2_cell1.out	0.000117	1	2079134	Dishui lake phycodnavirus 1	Viruses	Nucleocytoviricota	Megaviricetes	Algavirales	Phycodnaviridae	Prasinovirus	Dishui lake phycodnavirus 1
results/kaiju_out/2_cell1/2_cell1.out	0.000117	1	2109587	Moumouvirus australiensis	Viruses	Nucleocytoviricota	Megaviricetes	Imitervirales	Mimiviridae	Moumouvirus	Moumouvirus australiense
results/kaiju_out/2_cell1/2_cell1.out	0.000117	1	2545435	Synechococcus phage S-B28	Viruses	Uroviricota	Caudoviricetes	NA	Autographiviridae	Qadamvirus	Qadamvirus SB28
results/kaiju_out/2_cell1/2_cell1.out	0.000117	1	2732523	Megaviricetes	Viruses	Nucleocytoviricota	Megaviricetes	NA	NA	NA	NA
results/kaiju_out/2_cell1/2_cell1.out	0.000117	1	2787157	Hymenopteran rhabdo-related virus	Viruses	Negarnaviricota	Monjiviricetes	Mononegavirales	Rhabdoviridae	NA	Hymenopteran rhabdo-related virus
results/kaiju_out/2_cell1/2_cell1.out	0.000117	1	2847803	hymenopteran rhabdo-related virus 109	Viruses	Negarnaviricota	Monjiviricetes	Mononegavirales	Rhabdoviridae	Alphahymrhavirus	Alphahymrhavirus hirtum
results/kaiju_out/2_cell1/2_cell1.out	0.000117	1	2913478	Mundri virus	Viruses	Negarnaviricota	Monjiviricetes	Mononegavirales	Rhabdoviridae	Tibrovirus	Tibrovirus mundri
results/kaiju_out/2_cell1/2_cell1.out	0.000117	1	2928256	Porcine ephemerovirus 1	Viruses	Negarnaviricota	Monjiviricetes	Mononegavirales	Rhabdoviridae	Ephemerovirus	Porcine ephemerovirus 1
results/kaiju_out/2_cell1/2_cell1.out	0.000117	1	3044834	Sophritavirus	Viruses	Uroviricota	Caudoviricetes	NA	NA	Sophritavirus	NA
results/kaiju_out/2_cell1/2_cell1.out	0	0	NA	cannot be assigned to a (non-viral) species	cannot be assigned to a (non-viral) species
results/kaiju_out/2_cell1/2_cell1.out	79.0842	673914	NA	unclassified	unclassified
		852147		Total reads

## Sheet: 3 larvae L4
File	Percent	Reads	Taxon_id	Scientific_name	Taxa	Phylum	Class	Order	Family	Genus	Species
results/kaiju_out/3_cell1/3_cell1.out	13.5964	95601	2010277	Culex rhabdo-like virus	Viruses	Negarnaviricota	Monjiviricetes	Mononegavirales	Rhabdoviridae	Ohlsrhavirus	Ohlsrhavirus culex
results/kaiju_out/3_cell1/3_cell1.out	12.5664	88359	2040592	Ohlsdorf virus	Viruses	Negarnaviricota	Monjiviricetes	Mononegavirales	Rhabdoviridae	Ohlsrhavirus	Ohlsrhavirus ohlsdorf
results/kaiju_out/3_cell1/3_cell1.out	7.41664	52149	1803263	Riverside virus 1	Viruses	Negarnaviricota	Monjiviricetes	Mononegavirales	Rhabdoviridae	Ohlsrhavirus	Ohlsrhavirus riverside
results/kaiju_out/3_cell1/3_cell1.out	1.1763	8271	2733252	Ohlsrhavirus	Viruses	Negarnaviricota	Monjiviricetes	Mononegavirales	Rhabdoviridae	Ohlsrhavirus	NA
results/kaiju_out/3_cell1/3_cell1.out	0.874939	6152	936149	Scophthalmus maximus rhabdovirus	Viruses	Negarnaviricota	Monjiviricetes	Mononegavirales	Rhabdoviridae	Scophrhavirus	Scophrhavirus maximus
results/kaiju_out/3_cell1/3_cell1.out	0.769554	5411	11286	Lyssavirus	Viruses	Negarnaviricota	Monjiviricetes	Mononegavirales	Rhabdoviridae	Lyssavirus	NA
results/kaiju_out/3_cell1/3_cell1.out	0.421541	2964	1802938	Pararge aegeria rhabdovirus	Viruses	Negarnaviricota	Monjiviricetes	Mononegavirales	Rhabdoviridae	Alphapaprhavirus	Alphapaprhavirus pararge
results/kaiju_out/3_cell1/3_cell1.out	0.292689	2058	1272957	Sena Madureira virus	Viruses	Negarnaviricota	Monjiviricetes	Mononegavirales	Rhabdoviridae	Sripuvirus	Sripuvirus madureira
results/kaiju_out/3_cell1/3_cell1.out	0.24789	1743	425010	Botryotinia fuckeliana partitivirus 1	Viruses	Pisuviricota	Duplopiviricetes	Durnavirales	Partitiviridae	NA	Botryotinia fuckeliana partitivirus 1
results/kaiju_out/3_cell1/3_cell1.out	0.102399	720	1802949	Ceratitis capitata sigmavirus	Viruses	Negarnaviricota	Monjiviricetes	Mononegavirales	Rhabdoviridae	Sigmavirus	Sigmavirus capitata
results/kaiju_out/3_cell1/3_cell1.out	0.095999	675	318843	Almpiwar virus	Viruses	Negarnaviricota	Monjiviricetes	Mononegavirales	Rhabdoviridae	Sripuvirus	Sripuvirus almpiwar
results/kaiju_out/3_cell1/3_cell1.out	0.063004	443	1608137	Wuhan Tick Virus 1	Viruses	Negarnaviricota	Monjiviricetes	Mononegavirales	Rhabdoviridae	Alpharicinrhavirus	Alpharicinrhavirus wuhan
results/kaiju_out/3_cell1/3_cell1.out	0.058737	413	1736767	Eelpout rhabdovirus	Viruses	Negarnaviricota	Monjiviricetes	Mononegavirales	Rhabdoviridae	Siniperhavirus	Siniperhavirus zoarces
results/kaiju_out/3_cell1/3_cell1.out	0.047786	336	1923229	Hubei sobemo-like virus 41	Viruses	NA	NA	NA	NA	NA	Hubei sobemo-like virus 41
results/kaiju_out/3_cell1/3_cell1.out	0.034417	242	1922504	Beihai partiti-like virus 2	Viruses	NA	NA	NA	NA	NA	Beihai partiti-like virus 2
results/kaiju_out/3_cell1/3_cell1.out	0.033137	233	2842407	Alpharhabdovirinae	Viruses	Negarnaviricota	Monjiviricetes	Mononegavirales	Rhabdoviridae	NA	NA
results/kaiju_out/3_cell1/3_cell1.out	0.028444	200	1272943	Joinjakaka virus	Viruses	Negarnaviricota	Monjiviricetes	Mononegavirales	Rhabdoviridae	Hapavirus	Hapavirus joinjakaka
results/kaiju_out/3_cell1/3_cell1.out	0.028302	199	212035	Acanthamoeba polyphaga mimivirus	Viruses	Nucleocytoviricota	Megaviricetes	Imitervirales	Mimiviridae	Mimivirus	Mimivirus bradfordmassiliense
results/kaiju_out/3_cell1/3_cell1.out	0.027733	195	3060017	Fadolivirus algeromassiliense	Viruses	Nucleocytoviricota	Megaviricetes	Imitervirales	Mimiviridae	Fadolivirus	Fadolivirus algeromassiliense
results/kaiju_out/3_cell1/3_cell1.out	0.027306	192	2847803	hymenopteran rhabdo-related virus 109	Viruses	Negarnaviricota	Monjiviricetes	Mononegavirales	Rhabdoviridae	Alphahymrhavirus	Alphahymrhavirus hirtum
results/kaiju_out/3_cell1/3_cell1.out	0.022329	157	3044648	Megamimivirinae	Viruses	Nucleocytoviricota	Megaviricetes	Imitervirales	Mimiviridae	NA	NA
results/kaiju_out/3_cell1/3_cell1.out	0.01792	126	1972595	Ephemerovirus kimberley	Viruses	Negarnaviricota	Monjiviricetes	Mononegavirales	Rhabdoviridae	Ephemerovirus	Ephemerovirus kimberley
results/kaiju_out/3_cell1/3_cell1.out	0.01792	126	2170211	Lasius neglectus virus 2	Viruses	Pisuviricota	Pisoniviricetes	Picornavirales	Polycipiviridae	Sopolycivirus	Lasius neglectus virus 2
results/kaiju_out/3_cell1/3_cell1.out	0.015644	110	2684265	Culex pseudovishnui rhabdo-like virus	Viruses	Negarnaviricota	Monjiviricetes	Mononegavirales	Rhabdoviridae	Ohlsrhavirus	Ohlsrhavirus pseudovishnui
results/kaiju_out/3_cell1/3_cell1.out	0.015502	109	1608100	Wuhan Ant Virus	Viruses	Negarnaviricota	Monjiviricetes	Mononegavirales	Rhabdoviridae	NA	Wuhan Ant Virus
results/kaiju_out/3_cell1/3_cell1.out	0.013084	92	2024608	Bodo saltans virus	Viruses	Nucleocytoviricota	Megaviricetes	Imitervirales	Mimiviridae	Theiavirus	Theiavirus salishense
results/kaiju_out/3_cell1/3_cell1.out	0.011946	84	2877507	Longquan Niviventer coninga ledantevirus 1	Viruses	Negarnaviricota	Monjiviricetes	Mononegavirales	Rhabdoviridae	Ledantevirus	Ledantevirus longquan
results/kaiju_out/3_cell1/3_cell1.out	0.01024	72	1923768	Xinzhou dimarhabdovirus virus 1	Viruses	NA	NA	NA	NA	NA	Xinzhou dimarhabdovirus virus 1
results/kaiju_out/3_cell1/3_cell1.out	0.010098	71	1982371	Roufvirus pIS4A	Viruses	Uroviricota	Caudoviricetes	NA	NA	Roufvirus	Roufvirus pIS4A
results/kaiju_out/3_cell1/3_cell1.out	0.009387	66	1002359	Drosophila ananassae sigmavirus	Viruses	Negarnaviricota	Monjiviricetes	Mononegavirales	Rhabdoviridae	Sigmavirus	Sigmavirus ananassae
results/kaiju_out/3_cell1/3_cell1.out	0.008533	60	251749	Phaeocystis globosa virus	Viruses	Nucleocytoviricota	Megaviricetes	Algavirales	Phycodnaviridae	Prymnesiovirus	Phaeocystis globosa virus
results/kaiju_out/3_cell1/3_cell1.out	0.008107	57	2787157	Hymenopteran rhabdo-related virus	Viruses	Negarnaviricota	Monjiviricetes	Mononegavirales	Rhabdoviridae	NA	Hymenopteran rhabdo-related virus
results/kaiju_out/3_cell1/3_cell1.out	0.006542	46	1643326	Bacillus phage phi4J1	Viruses	Uroviricota	Caudoviricetes	NA	NA	Rockvillevirus	Rockvillevirus phi4J1
results/kaiju_out/3_cell1/3_cell1.out	0.0064	45	2126984	Tupanvirus deep ocean	Viruses	Nucleocytoviricota	Megaviricetes	Imitervirales	Mimiviridae	Tupanvirus	Tupanvirus deep ocean
results/kaiju_out/3_cell1/3_cell1.out	0.005689	40	2079134	Dishui lake phycodnavirus 1	Viruses	Nucleocytoviricota	Megaviricetes	Algavirales	Phycodnaviridae	Prasinovirus	Dishui lake phycodnavirus 1
results/kaiju_out/3_cell1/3_cell1.out	0.005547	39	2894335	Burkholderia phage BgManors32	Viruses	Uroviricota	Caudoviricetes	NA	NA	Bigmanorsvirus	Bigmanorsvirus bgmanors32
results/kaiju_out/3_cell1/3_cell1.out	0.005404	38	1977141	Habenivirus	Viruses	Hofneiviricota	Faserviricetes	Tubulavirales	Inoviridae	Habenivirus	NA
results/kaiju_out/3_cell1/3_cell1.out	0.005404	38	2048977	Pseudomonas phage nickie	Viruses	Uroviricota	Caudoviricetes	NA	NA	Nickievirus	Nickievirus nickie
results/kaiju_out/3_cell1/3_cell1.out	0.005404	38	2883949	Burkholderia phage BcepC6B	Viruses	Uroviricota	Caudoviricetes	NA	NA	Ryyoungvirus	Ryyoungvirus bcepC6B
results/kaiju_out/3_cell1/3_cell1.out	0.00512	36	693272	Cafeteria roenbergensis virus BV-PW1	Viruses	Nucleocytoviricota	Megaviricetes	Imitervirales	Mimiviridae	Rheavirus	Rheavirus sinusmexicani
results/kaiju_out/3_cell1/3_cell1.out	0.00512	36	1256869	Perhabdovirus perca	Viruses	Negarnaviricota	Monjiviricetes	Mononegavirales	Rhabdoviridae	Perhabdovirus	Perhabdovirus perca
results/kaiju_out/3_cell1/3_cell1.out	0.004835	34	2759732	Ralstonia phage Dina	Viruses	Uroviricota	Caudoviricetes	NA	NA	Dinavirus	Dinavirus dina
results/kaiju_out/3_cell1/3_cell1.out	0.004551	32	1530085	Ralstonia phage RSY1	Viruses	Uroviricota	Caudoviricetes	NA	Peduoviridae	Arsyunavirus	Arsyunavirus RSY1
results/kaiju_out/3_cell1/3_cell1.out	0.004551	32	1922927	Hubei mosquito virus 3	Viruses	NA	NA	NA	NA	NA	Hubei mosquito virus 3
results/kaiju_out/3_cell1/3_cell1.out	0.003982	28	1308	Streptococcus thermophilus	Bacteria	Bacillota	Bacilli	Lactobacillales	Streptococcaceae	Streptococcus	Streptococcus thermophilus
results/kaiju_out/3_cell1/3_cell1.out	0.003698	26	2024264	Agrobacterium phage Atu_ph07	Viruses	Uroviricota	Caudoviricetes	NA	NA	Polybotosvirus	Polybotosvirus Atuph07
results/kaiju_out/3_cell1/3_cell1.out	0.003556	25	181083	Chlorovirus	Viruses	Nucleocytoviricota	Megaviricetes	Algavirales	Phycodnaviridae	Chlorovirus	NA
results/kaiju_out/3_cell1/3_cell1.out	0.003413	24	1955137	Rhabdoviridae sp.	Viruses	Negarnaviricota	Monjiviricetes	Mononegavirales	Rhabdoviridae	NA	Rhabdoviridae sp.
results/kaiju_out/3_cell1/3_cell1.out	0.003413	24	2107707	Pandoravirus macleodensis	Viruses	NA	NA	NA	NA	Pandoravirus	Pandoravirus macleodensis
results/kaiju_out/3_cell1/3_cell1.out	0.003413	24	2115967	Burkholderia phage vB_BmuP_KL4	Viruses	Uroviricota	Caudoviricetes	NA	NA	Kelquatrovirus	Kelquatrovirus KL4
results/kaiju_out/3_cell1/3_cell1.out	0.003271	23	180504	Stanholtvirus E125	Viruses	Uroviricota	Caudoviricetes	NA	NA	Stanholtvirus	Stanholtvirus E125
results/kaiju_out/3_cell1/3_cell1.out	0.003271	23	2877511	Wufeng Rhinolophus pearsonii tupavirus 1	Viruses	Negarnaviricota	Monjiviricetes	Mononegavirales	Rhabdoviridae	Tupavirus	Tupavirus pearsonii
results/kaiju_out/3_cell1/3_cell1.out	0.003129	22	754042	Synechococcus phage S-SKS1	Viruses	Uroviricota	Caudoviricetes	NA	NA	Llyrvirus	Llyrvirus SSKS1
results/kaiju_out/3_cell1/3_cell1.out	0.003129	22	1573458	Pseudomonas phage PS-1	Viruses	Uroviricota	Caudoviricetes	NA	NA	NA	Pseudomonas phage PS-1
results/kaiju_out/3_cell1/3_cell1.out	0.002844	20	181082	Emiliania huxleyi virus 86	Viruses	Nucleocytoviricota	Megaviricetes	Algavirales	Phycodnaviridae	Coccolithovirus	Emiliania huxleyi virus 86
results/kaiju_out/3_cell1/3_cell1.out	0.002844	20	2696340	Enterobacter phage vB_EclM_CIP9	Viruses	Uroviricota	Caudoviricetes	NA	Straboviridae	Kanagawavirus	Kanagawavirus cipnine
results/kaiju_out/3_cell1/3_cell1.out	0.002702	19	932699	Bahia Grande virus	Viruses	Negarnaviricota	Monjiviricetes	Mononegavirales	Rhabdoviridae	Barhavirus	Barhavirus bahia
results/kaiju_out/3_cell1/3_cell1.out	0.00256	18	1335230	Pseudomonas phage PaBG	Viruses	Uroviricota	Caudoviricetes	NA	NA	Baikalvirus	Baikalvirus PaBG
results/kaiju_out/3_cell1/3_cell1.out	0.00256	18	1923185	Hubei rhabdo-like virus 1	Viruses	NA	NA	NA	NA	NA	Hubei rhabdo-like virus 1
results/kaiju_out/3_cell1/3_cell1.out	0.002133	15	455364	Chrysochromulina ericina virus	Viruses	Nucleocytoviricota	Megaviricetes	Algavirales	Phycodnaviridae	NA	Chrysochromulina ericina virus
results/kaiju_out/3_cell1/3_cell1.out	0.002133	15	1586713	Yellowstone lake phycodnavirus 1	Viruses	Nucleocytoviricota	Megaviricetes	Algavirales	Phycodnaviridae	Prasinovirus	Yellowstone lake phycodnavirus 1
results/kaiju_out/3_cell1/3_cell1.out	0.001991	14	683735	Aggregatibacter phage S1249	Viruses	Uroviricota	Caudoviricetes	NA	NA	NA	Aggregatibacter phage S1249
results/kaiju_out/3_cell1/3_cell1.out	0.001991	14	880159	Bathycoccus sp. RCC1105 virus BpV1	Viruses	Nucleocytoviricota	Megaviricetes	Algavirales	Phycodnaviridae	Prasinovirus	Bathycoccus sp. RCC1105 virus BpV
results/kaiju_out/3_cell1/3_cell1.out	0.001991	14	1815968	Salmonella phage SJ46	Viruses	Uroviricota	Caudoviricetes	NA	NA	Punavirus	Punavirus SJ46
results/kaiju_out/3_cell1/3_cell1.out	0.001991	14	2083181	Trichoplusia ni TED virus	Viruses	Artverviricota	Revtraviricetes	Ortervirales	Metaviridae	Errantivirus	Trichoplusia ni TED virus
results/kaiju_out/3_cell1/3_cell1.out	0.001991	14	2946167	Peduoviridae	Viruses	Uroviricota	Caudoviricetes	NA	Peduoviridae	NA	NA
results/kaiju_out/3_cell1/3_cell1.out	0.001849	13	1072176	Lyssavirus bokeloh	Viruses	Negarnaviricota	Monjiviricetes	Mononegavirales	Rhabdoviridae	Lyssavirus	Lyssavirus bokeloh
results/kaiju_out/3_cell1/3_cell1.out	0.001849	13	2044561	Stenotrophomonas phage vB_SmaS_DLP_5	Viruses	Uroviricota	Caudoviricetes	NA	NA	Delepquintavirus	Delepquintavirus DLP5
results/kaiju_out/3_cell1/3_cell1.out	0.001707	12	380442	Nkolbisson virus	Viruses	Negarnaviricota	Monjiviricetes	Mononegavirales	Rhabdoviridae	Ledantevirus	Ledantevirus nkolbisson
results/kaiju_out/3_cell1/3_cell1.out	0.001707	12	1573760	Lepeophtheirus salmonis rhabdovirus 9	Viruses	Negarnaviricota	Monjiviricetes	Mononegavirales	Rhabdoviridae	Caligrhavirus	Caligrhavirus salmonlouse
results/kaiju_out/3_cell1/3_cell1.out	0.001707	12	2884420	Bacillus phage G	Viruses	Uroviricota	Caudoviricetes	NA	NA	Donellivirus	Donellivirus gee
results/kaiju_out/3_cell1/3_cell1.out	0.001564	11	1542477	Prochlorococcus phage P-TIM68	Viruses	Uroviricota	Caudoviricetes	NA	Kyanoviridae	Haifavirus	Haifavirus tim68
results/kaiju_out/3_cell1/3_cell1.out	0.001564	11	2788787	unclassified Caudoviricetes	Viruses	Uroviricota	Caudoviricetes	NA	NA	NA	NA
results/kaiju_out/3_cell1/3_cell1.out	0.001422	10	11270	Rhabdoviridae	Viruses	Negarnaviricota	Monjiviricetes	Mononegavirales	Rhabdoviridae	NA	NA
results/kaiju_out/3_cell1/3_cell1.out	0.001422	10	53988	Bracoviriform demolitoris	Viruses	NA	NA	NA	Polydnaviriformidae	Bracoviriform	Bracoviriform demolitoris
results/kaiju_out/3_cell1/3_cell1.out	0.001422	10	2014931	Kanyawara virus	Viruses	Negarnaviricota	Monjiviricetes	Mononegavirales	Rhabdoviridae	Ledantevirus	Ledantevirus kanyawara
results/kaiju_out/3_cell1/3_cell1.out	0.00128	9	1002362	Muscina stabulans sigmavirus	Viruses	Negarnaviricota	Monjiviricetes	Mononegavirales	Rhabdoviridae	Sigmavirus	Sigmavirus muscina
results/kaiju_out/3_cell1/3_cell1.out	0.00128	9	1903266	Cedratvirus A11	Viruses	NA	NA	NA	NA	NA	Cedratvirus A11
results/kaiju_out/3_cell1/3_cell1.out	0.00128	9	2059380	Flamingopox virus FGPVKD09	Viruses	Nucleocytoviricota	Pokkesviricetes	Chitovirales	Poxviridae	Avipoxvirus	Flamingopox virus FGPVKD09
results/kaiju_out/3_cell1/3_cell1.out	0.001138	8	1608146	Yongjia Tick Virus 2	Viruses	Negarnaviricota	Monjiviricetes	Mononegavirales	Rhabdoviridae	Ledantevirus	Ledantevirus yongjia
results/kaiju_out/3_cell1/3_cell1.out	0.001138	8	1623292	Omegavirus	Viruses	Uroviricota	Caudoviricetes	NA	NA	Omegavirus	NA
results/kaiju_out/3_cell1/3_cell1.out	0.001138	8	1873698	Pteropox virus	Viruses	Nucleocytoviricota	Pokkesviricetes	Chitovirales	Poxviridae	Pteropopoxvirus	Pteropox virus
results/kaiju_out/3_cell1/3_cell1.out	0.001138	8	2745684	Polaribacter phage Leef_1	Viruses	Uroviricota	Caudoviricetes	NA	Helgolandviridae	Leefvirus	Leefvirus Leef
results/kaiju_out/3_cell1/3_cell1.out	0.000996	7	1406950	North Creek virus	Viruses	Negarnaviricota	Monjiviricetes	Mononegavirales	Rhabdoviridae	Ohlsrhavirus	Ohlsrhavirus northcreek
results/kaiju_out/3_cell1/3_cell1.out	0.000853	6	11807	Harvey murine sarcoma virus	Viruses	Artverviricota	Revtraviricetes	Ortervirales	Retroviridae	Gammaretrovirus	Harvey murine sarcoma virus
results/kaiju_out/3_cell1/3_cell1.out	0.000853	6	116759	Bracoviriform indiense	Viruses	NA	NA	NA	Polydnaviriformidae	Bracoviriform	Bracoviriform indiense
results/kaiju_out/3_cell1/3_cell1.out	0.000853	6	343516	Escherichia phage phiV10	Viruses	Uroviricota	Caudoviricetes	NA	NA	Uetakevirus	Uetakevirus phiV10
results/kaiju_out/3_cell1/3_cell1.out	0.000853	6	685443	Eel virus European X	Viruses	Negarnaviricota	Monjiviricetes	Mononegavirales	Rhabdoviridae	Perhabdovirus	Perhabdovirus anguilla
results/kaiju_out/3_cell1/3_cell1.out	0.000853	6	2023057	Orpheovirus IHUMI-LCC2	Viruses	Nucleocytoviricota	Megaviricetes	Algavirales	Phycodnaviridae	NA	Orpheovirus IHUMI-LCC2
results/kaiju_out/3_cell1/3_cell1.out	0.000853	6	2282904	Ralstonia phage GP4	Viruses	Uroviricota	Caudoviricetes	NA	NA	Gervaisevirus	Gervaisevirus GP4
results/kaiju_out/3_cell1/3_cell1.out	0.000711	5	10260	Avipoxvirus	Viruses	Nucleocytoviricota	Pokkesviricetes	Chitovirales	Poxviridae	Avipoxvirus	NA
results/kaiju_out/3_cell1/3_cell1.out	0.000711	5	158683	Diadromus pulchellus ascovirus 4a	Viruses	Nucleocytoviricota	Megaviricetes	Pimascovirales	Ascoviridae	Toursvirus	Toursvirus dptv1a
results/kaiju_out/3_cell1/3_cell1.out	0.000711	5	1272942	Gray Lodge virus	Viruses	Negarnaviricota	Monjiviricetes	Mononegavirales	Rhabdoviridae	Hapavirus	Hapavirus graylodge
results/kaiju_out/3_cell1/3_cell1.out	0.000711	5	1608090	Taishun Tick Virus	Viruses	Negarnaviricota	Monjiviricetes	Mononegavirales	Rhabdoviridae	NA	Taishun Tick Virus
results/kaiju_out/3_cell1/3_cell1.out	0.000711	5	1972623	Hapavirus ngaingan	Viruses	Negarnaviricota	Monjiviricetes	Mononegavirales	Rhabdoviridae	Hapavirus	Hapavirus ngaingan
results/kaiju_out/3_cell1/3_cell1.out	0.000711	5	2070184	Faecalibacterium phage FP_Lugh	Viruses	Uroviricota	Caudoviricetes	NA	NA	Lughvirus	Lughvirus lugh
results/kaiju_out/3_cell1/3_cell1.out	0.000569	4	58094	Choristoneura rosaceana nucleopolyhedrovirus	Viruses	NA	Naldaviricetes	Lefavirales	Baculoviridae	Alphabaculovirus	Alphabaculovirus chorosaceanae
results/kaiju_out/3_cell1/3_cell1.out	0.000569	4	283734	Staphylococcus pseudintermedius	Bacteria	Bacillota	Bacilli	Bacillales	Staphylococcaceae	Staphylococcus	Staphylococcus pseudintermedius
results/kaiju_out/3_cell1/3_cell1.out	0.000569	4	381899	Paramecium bursaria Chlorella virus A1	Viruses	Nucleocytoviricota	Megaviricetes	Algavirales	Phycodnaviridae	Chlorovirus	Paramecium bursaria Chlorella virus A1
results/kaiju_out/3_cell1/3_cell1.out	0.000569	4	880158	unclassified Prasinovirus	Viruses	Nucleocytoviricota	Megaviricetes	Algavirales	Phycodnaviridae	Prasinovirus	NA
results/kaiju_out/3_cell1/3_cell1.out	0.000569	4	1922868	Hubei dimarhabdovirus virus 3	Viruses	NA	NA	NA	NA	NA	Hubei dimarhabdovirus virus 3
results/kaiju_out/3_cell1/3_cell1.out	0.000569	4	1978532	Ledantevirus	Viruses	Negarnaviricota	Monjiviricetes	Mononegavirales	Rhabdoviridae	Ledantevirus	NA
results/kaiju_out/3_cell1/3_cell1.out	0.000569	4	2041344	Mycobacterium phage Kumao	Viruses	Uroviricota	Caudoviricetes	NA	Vilmaviridae	Kumaovirus	Kumaovirus kumao
results/kaiju_out/3_cell1/3_cell1.out	0.000569	4	2060084	Pandoravirus	Viruses	NA	NA	NA	NA	Pandoravirus	NA
results/kaiju_out/3_cell1/3_cell1.out	0.000569	4	2094720	Tupanvirus	Viruses	Nucleocytoviricota	Megaviricetes	Imitervirales	Mimiviridae	Tupanvirus	NA
results/kaiju_out/3_cell1/3_cell1.out	0.000569	4	2560250	Vieuvirus	Viruses	Uroviricota	Caudoviricetes	NA	NA	Vieuvirus	NA
results/kaiju_out/3_cell1/3_cell1.out	0.000569	4	2731619	Caudoviricetes	Viruses	Uroviricota	Caudoviricetes	NA	NA	NA	NA
results/kaiju_out/3_cell1/3_cell1.out	0.000569	4	2928256	Porcine ephemerovirus 1	Viruses	Negarnaviricota	Monjiviricetes	Mononegavirales	Rhabdoviridae	Ephemerovirus	Porcine ephemerovirus 1
results/kaiju_out/3_cell1/3_cell1.out	0.000427	3	28871	Taterapox virus	Viruses	Nucleocytoviricota	Pokkesviricetes	Chitovirales	Poxviridae	Orthopoxvirus	Taterapox virus
results/kaiju_out/3_cell1/3_cell1.out	0.000427	3	109981	Diachasmimorpha longicaudata entomopoxvirus	Viruses	Nucleocytoviricota	Pokkesviricetes	Chitovirales	Poxviridae	NA	Diachasmimorpha entomopoxvirus
results/kaiju_out/3_cell1/3_cell1.out	0.000427	3	115987	Biquartavirus 44RR2	Viruses	Uroviricota	Caudoviricetes	NA	Straboviridae	Biquartavirus	Biquartavirus 44RR2
results/kaiju_out/3_cell1/3_cell1.out	0.000427	3	1474867	Aureococcus anophagefferens virus	Viruses	Nucleocytoviricota	Megaviricetes	Imitervirales	Schizomimiviridae	Kratosvirus	Kratosvirus quantuckense
results/kaiju_out/3_cell1/3_cell1.out	0.000427	3	1513458	Marseillevirus	Viruses	Nucleocytoviricota	Megaviricetes	Pimascovirales	Marseilleviridae	Marseillevirus	NA
results/kaiju_out/3_cell1/3_cell1.out	0.000427	3	1608085	Tacheng Tick Virus 3	Viruses	Negarnaviricota	Monjiviricetes	Mononegavirales	Rhabdoviridae	NA	Tacheng Tick Virus 3
results/kaiju_out/3_cell1/3_cell1.out	0.000427	3	1922356	Beihai barnacle virus 12	Viruses	NA	NA	NA	NA	NA	Beihai barnacle virus 12
results/kaiju_out/3_cell1/3_cell1.out	0.000427	3	1922867	Hubei dimarhabdovirus virus 2	Viruses	NA	NA	NA	NA	NA	Hubei dimarhabdovirus virus 2
results/kaiju_out/3_cell1/3_cell1.out	0.000427	3	2584487	Vibrio phage VAP7	Viruses	Uroviricota	Caudoviricetes	NA	Ackermannviridae	Vapseptimavirus	Vapseptimavirus VAP7
results/kaiju_out/3_cell1/3_cell1.out	0.000427	3	2892035	Mediterranean bat virus	Viruses	Negarnaviricota	Monjiviricetes	Mononegavirales	Rhabdoviridae	Vesiculovirus	Vesiculovirus mediterranean
results/kaiju_out/3_cell1/3_cell1.out	0.000427	3	3071315	Wuhan redfin culter dimarhabdovirus	Viruses	Negarnaviricota	Monjiviricetes	Mononegavirales	Rhabdoviridae	Scophrhavirus	Scophrhavirus chanodychthys
results/kaiju_out/3_cell1/3_cell1.out	0.000284	2	10501	Phycodnaviridae	Viruses	Nucleocytoviricota	Megaviricetes	Algavirales	Phycodnaviridae	NA	NA
results/kaiju_out/3_cell1/3_cell1.out	0.000284	2	1133022	Burkholderia phage vB_BceS_AH2	Viruses	Uroviricota	Caudoviricetes	NA	Casjensviridae	Ahduovirus	Burkholderia virus AH2
results/kaiju_out/3_cell1/3_cell1.out	0.000284	2	1357715	Microcystis phage MaMV-DC	Viruses	Uroviricota	Caudoviricetes	NA	NA	Fukuivirus	Fukuivirus MVDC
results/kaiju_out/3_cell1/3_cell1.out	0.000284	2	1461743	Vibrio phage PVA1	Viruses	Uroviricota	Caudoviricetes	NA	NA	NA	Vibrio phage PVA1
results/kaiju_out/3_cell1/3_cell1.out	0.000284	2	1819301	Beatrice Hill virus	Viruses	Negarnaviricota	Monjiviricetes	Mononegavirales	Rhabdoviridae	Tibrovirus	Tibrovirus beatrice
results/kaiju_out/3_cell1/3_cell1.out	0.000284	2	2021721	Holmes Jungle virus	Viruses	Negarnaviricota	Monjiviricetes	Mononegavirales	Rhabdoviridae	Hapavirus	Hapavirus holmes
results/kaiju_out/3_cell1/3_cell1.out	0.000284	2	2070181	Faecalibacterium phage FP_Brigit	Viruses	Uroviricota	Caudoviricetes	NA	NA	Brigitvirus	Brigitvirus brigit
results/kaiju_out/3_cell1/3_cell1.out	0.000284	2	2126985	Tupanvirus soda lake	Viruses	Nucleocytoviricota	Megaviricetes	Imitervirales	Mimiviridae	Tupanvirus	Tupanvirus soda lake
results/kaiju_out/3_cell1/3_cell1.out	0.000284	2	2559587	Riboviria	Viruses	NA	NA	NA	NA	NA	NA
results/kaiju_out/3_cell1/3_cell1.out	0.000284	2	2716351	Escherichia phage 500465-1	Viruses	Uroviricota	Caudoviricetes	NA	Peduoviridae	Wadgaonvirus	Wadgaonvirus wv5004651
results/kaiju_out/3_cell1/3_cell1.out	0.000284	2	2733104	Eurybiavirus	Viruses	Uroviricota	Caudoviricetes	NA	NA	Eurybiavirus	NA
results/kaiju_out/3_cell1/3_cell1.out	0.000284	2	3052000	Betanudivirus hezeae	Viruses	NA	Naldaviricetes	Lefavirales	Nudiviridae	Betanudivirus	Betanudivirus hezeae
results/kaiju_out/3_cell1/3_cell1.out	0.000142	1	10239	Viruses	Viruses	NA	NA	NA	NA	NA	NA
results/kaiju_out/3_cell1/3_cell1.out	0.000142	1	10491	Chloriridovirus	Viruses	Nucleocytoviricota	Megaviricetes	Pimascovirales	Iridoviridae	Chloriridovirus	NA
results/kaiju_out/3_cell1/3_cell1.out	0.000142	1	11271	Vesiculovirus	Viruses	Negarnaviricota	Monjiviricetes	Mononegavirales	Rhabdoviridae	Vesiculovirus	NA
results/kaiju_out/3_cell1/3_cell1.out	0.000142	1	11274	Piry virus	Viruses	Negarnaviricota	Monjiviricetes	Mononegavirales	Rhabdoviridae	Vesiculovirus	Vesiculovirus piry
results/kaiju_out/3_cell1/3_cell1.out	0.000142	1	11788	Abelson murine leukemia virus	Viruses	Artverviricota	Revtraviricetes	Ortervirales	Retroviridae	Gammaretrovirus	Abelson murine leukemia virus
results/kaiju_out/3_cell1/3_cell1.out	0.000142	1	12429	unclassified viruses	Viruses	NA	NA	NA	NA	NA	NA
results/kaiju_out/3_cell1/3_cell1.out	0.000142	1	44088	Canarypox virus	Viruses	Nucleocytoviricota	Pokkesviricetes	Chitovirales	Poxviridae	Avipoxvirus	Canarypox virus
results/kaiju_out/3_cell1/3_cell1.out	0.000142	1	57483	European bat lyssavirus 2	Viruses	Negarnaviricota	Monjiviricetes	Mononegavirales	Rhabdoviridae	Lyssavirus	Lyssavirus helsinki
results/kaiju_out/3_cell1/3_cell1.out	0.000142	1	67082	BeAn 58058 virus	Viruses	Nucleocytoviricota	Pokkesviricetes	Chitovirales	Poxviridae	Oryzopoxvirus	BeAn 58058 virus
results/kaiju_out/3_cell1/3_cell1.out	0.000142	1	215158	Salmonella phage epsilon15	Viruses	Uroviricota	Caudoviricetes	NA	NA	Uetakevirus	Uetakevirus epsilon15
results/kaiju_out/3_cell1/3_cell1.out	0.000142	1	247080	Ralstonia phage p12J	Viruses	Hofneiviricota	Faserviricetes	Tubulavirales	Inoviridae	Porrectionivirus	Porrectionivirus p12J
results/kaiju_out/3_cell1/3_cell1.out	0.000142	1	257816	Bracoviriform glomeratae	Viruses	NA	NA	NA	Polydnaviriformidae	Bracoviriform	Bracoviriform glomeratae
results/kaiju_out/3_cell1/3_cell1.out	0.000142	1	549205	Cycad leaf necrosis virus	Viruses	Artverviricota	Revtraviricetes	Ortervirales	Caulimoviridae	Badnavirus	Badnavirus necrozamiae
results/kaiju_out/3_cell1/3_cell1.out	0.000142	1	696863	Sprivivirus cyprinus	Viruses	Negarnaviricota	Monjiviricetes	Mononegavirales	Rhabdoviridae	Sprivivirus	Sprivivirus cyprinus
results/kaiju_out/3_cell1/3_cell1.out	0.000142	1	889956	Prochlorococcus phage MED4-213	Viruses	Uroviricota	Caudoviricetes	NA	NA	Eurybiavirus	Eurybiavirus MED4213
results/kaiju_out/3_cell1/3_cell1.out	0.000142	1	1234888	Dragonfly-associated microphage 1	Viruses	NA	NA	NA	NA	NA	Dragonfly-associated microphage 1
results/kaiju_out/3_cell1/3_cell1.out	0.000142	1	1241371	Abalone herpesvirus Victoria/AUS/2009	Viruses	Peploviricota	Herviviricetes	Herpesvirales	Malacoherpesviridae	Aurivirus	Aurivirus haliotidmalaco1
results/kaiju_out/3_cell1/3_cell1.out	0.000142	1	1272958	Sweetwater Branch virus	Viruses	Negarnaviricota	Monjiviricetes	Mononegavirales	Rhabdoviridae	Tibrovirus	Tibrovirus sweetwater
results/kaiju_out/3_cell1/3_cell1.out	0.000142	1	1283076	Pelagibacter phage HTVC008M	Viruses	Uroviricota	Caudoviricetes	NA	Kyanoviridae	NA	Pelagibacter phage HTVC008M
results/kaiju_out/3_cell1/3_cell1.out	0.000142	1	1417599	Ralstonia phage RSK1	Viruses	Uroviricota	Caudoviricetes	NA	NA	Firingavirus	Firingavirus RSK1
results/kaiju_out/3_cell1/3_cell1.out	0.000142	1	1452540	Felis catus gammaherpesvirus 1	Viruses	Peploviricota	Herviviricetes	Herpesvirales	Orthoherpesviridae	Percavirus	Percavirus felidgamma1
results/kaiju_out/3_cell1/3_cell1.out	0.000142	1	1567486	Escherichia phage P88	Viruses	Uroviricota	Caudoviricetes	NA	Peduoviridae	Xuanwuvirus	Xuanwuvirus P88
results/kaiju_out/3_cell1/3_cell1.out	0.000142	1	1628721	Acinetobacter phage YMC11/11/R3177	Viruses	Uroviricota	Caudoviricetes	NA	NA	Vieuvirus	Vieuvirus R3177
results/kaiju_out/3_cell1/3_cell1.out	0.000142	1	1850906	Catopsilia pomona nucleopolyhedrovirus	Viruses	NA	Naldaviricetes	Lefavirales	Baculoviridae	Alphabaculovirus	Alphabaculovirus capomonae
results/kaiju_out/3_cell1/3_cell1.out	0.000142	1	1897437	Rhodococcus phage Weasels2	Viruses	Uroviricota	Caudoviricetes	NA	NA	Weaselvirus	Weaselvirus weasel
results/kaiju_out/3_cell1/3_cell1.out	0.000142	1	1917232	Only Syngen Nebraska virus 5	Viruses	Nucleocytoviricota	Megaviricetes	Algavirales	Phycodnaviridae	Chlorovirus	Only Syngen Nebraska virus 5
results/kaiju_out/3_cell1/3_cell1.out	0.000142	1	1922348	unclassified RNA viruses ShiM-2016	Viruses	NA	NA	NA	NA	NA	NA
results/kaiju_out/3_cell1/3_cell1.out	0.000142	1	1932118	Ochrobactrum phage POI1126	Viruses	Uroviricota	Caudoviricetes	NA	NA	Namazuvirus	Namazuvirus POI1126
results/kaiju_out/3_cell1/3_cell1.out	0.000142	1	2100727	Vaprio virus	Viruses	Negarnaviricota	Monjiviricetes	Mononegavirales	Rhabdoviridae	Ledantevirus	Ledantevirus vaprio
results/kaiju_out/3_cell1/3_cell1.out	0.000142	1	2686278	Flavobacterium phage vB_FspS_tant8-1	Viruses	Uroviricota	Caudoviricetes	NA	NA	Tantvirus	Tantvirus tant
results/kaiju_out/3_cell1/3_cell1.out	0.000142	1	2847058	Escherichia phage 2H10	Viruses	Uroviricota	Caudoviricetes	NA	NA	Glaedevirus	Glaedevirus gv2H10
results/kaiju_out/3_cell1/3_cell1.out	0	0	NA	cannot be assigned to a (non-viral) species	cannot be assigned to a (non-viral) species
results/kaiju_out/3_cell1/3_cell1.out	61.7487	434177	NA	unclassified	unclassified
		703135		total reads

## Sheet: 10 larvae L4
File	Percent	Reads	Taxon_id	Scientific_name	Taxa	Phylum	Class	Order	Family	Genus	Species
results/kaiju_out/4_cell1/4_cell1.out	13.2287	74568	2010277	Culex rhabdo-like virus	Viruses	Negarnaviricota	Monjiviricetes	Mononegavirales	Rhabdoviridae	Ohlsrhavirus	Ohlsrhavirus culex
results/kaiju_out/4_cell1/4_cell1.out	10.7518	60606	2040592	Ohlsdorf virus	Viruses	Negarnaviricota	Monjiviricetes	Mononegavirales	Rhabdoviridae	Ohlsrhavirus	Ohlsrhavirus ohlsdorf
results/kaiju_out/4_cell1/4_cell1.out	6.01545	33908	1803263	Riverside virus 1	Viruses	Negarnaviricota	Monjiviricetes	Mononegavirales	Rhabdoviridae	Ohlsrhavirus	Ohlsrhavirus riverside
results/kaiju_out/4_cell1/4_cell1.out	1.25461	7072	2733252	Ohlsrhavirus	Viruses	Negarnaviricota	Monjiviricetes	Mononegavirales	Rhabdoviridae	Ohlsrhavirus	NA
results/kaiju_out/4_cell1/4_cell1.out	0.861656	4857	936149	Scophthalmus maximus rhabdovirus	Viruses	Negarnaviricota	Monjiviricetes	Mononegavirales	Rhabdoviridae	Scophrhavirus	Scophrhavirus maximus
results/kaiju_out/4_cell1/4_cell1.out	0.57834	3260	11286	Lyssavirus	Viruses	Negarnaviricota	Monjiviricetes	Mononegavirales	Rhabdoviridae	Lyssavirus	NA
results/kaiju_out/4_cell1/4_cell1.out	0.40679	2293	2847803	hymenopteran rhabdo-related virus 109	Viruses	Negarnaviricota	Monjiviricetes	Mononegavirales	Rhabdoviridae	Alphahymrhavirus	Alphahymrhavirus hirtum
results/kaiju_out/4_cell1/4_cell1.out	0.403419	2274	1802938	Pararge aegeria rhabdovirus	Viruses	Negarnaviricota	Monjiviricetes	Mononegavirales	Rhabdoviridae	Alphapaprhavirus	Alphapaprhavirus pararge
results/kaiju_out/4_cell1/4_cell1.out	0.357826	2017	2170211	Lasius neglectus virus 2	Viruses	Pisuviricota	Pisoniviricetes	Picornavirales	Polycipiviridae	Sopolycivirus	Lasius neglectus virus 2
results/kaiju_out/4_cell1/4_cell1.out	0.259898	1465	1272957	Sena Madureira virus	Viruses	Negarnaviricota	Monjiviricetes	Mononegavirales	Rhabdoviridae	Sripuvirus	Sripuvirus madureira
results/kaiju_out/4_cell1/4_cell1.out	0.234352	1321	1608100	Wuhan Ant Virus	Viruses	Negarnaviricota	Monjiviricetes	Mononegavirales	Rhabdoviridae	NA	Wuhan Ant Virus
results/kaiju_out/4_cell1/4_cell1.out	0.141747	799	1802949	Ceratitis capitata sigmavirus	Viruses	Negarnaviricota	Monjiviricetes	Mononegavirales	Rhabdoviridae	Sigmavirus	Sigmavirus capitata
results/kaiju_out/4_cell1/4_cell1.out	0.10254	578	425010	Botryotinia fuckeliana partitivirus 1	Viruses	Pisuviricota	Duplopiviricetes	Durnavirales	Partitiviridae	NA	Botryotinia fuckeliana partitivirus 1
results/kaiju_out/4_cell1/4_cell1.out	0.087461	493	2787157	Hymenopteran rhabdo-related virus	Viruses	Negarnaviricota	Monjiviricetes	Mononegavirales	Rhabdoviridae	NA	Hymenopteran rhabdo-related virus
results/kaiju_out/4_cell1/4_cell1.out	0.072559	409	318843	Almpiwar virus	Viruses	Negarnaviricota	Monjiviricetes	Mononegavirales	Rhabdoviridae	Sripuvirus	Sripuvirus almpiwar
results/kaiju_out/4_cell1/4_cell1.out	0.066882	377	1923185	Hubei rhabdo-like virus 1	Viruses	NA	NA	NA	NA	NA	Hubei rhabdo-like virus 1
results/kaiju_out/4_cell1/4_cell1.out	0.052157	294	1736767	Eelpout rhabdovirus	Viruses	Negarnaviricota	Monjiviricetes	Mononegavirales	Rhabdoviridae	Siniperhavirus	Siniperhavirus zoarces
results/kaiju_out/4_cell1/4_cell1.out	0.050738	286	1608137	Wuhan Tick Virus 1	Viruses	Negarnaviricota	Monjiviricetes	Mononegavirales	Rhabdoviridae	Alpharicinrhavirus	Alpharicinrhavirus wuhan
results/kaiju_out/4_cell1/4_cell1.out	0.043109	243	1272943	Joinjakaka virus	Viruses	Negarnaviricota	Monjiviricetes	Mononegavirales	Rhabdoviridae	Hapavirus	Hapavirus joinjakaka
results/kaiju_out/4_cell1/4_cell1.out	0.033352	188	3060017	Fadolivirus algeromassiliense	Viruses	Nucleocytoviricota	Megaviricetes	Imitervirales	Mimiviridae	Fadolivirus	Fadolivirus algeromassiliense
results/kaiju_out/4_cell1/4_cell1.out	0.02732	154	3044648	Megamimivirinae	Viruses	Nucleocytoviricota	Megaviricetes	Imitervirales	Mimiviridae	NA	NA
results/kaiju_out/4_cell1/4_cell1.out	0.025724	145	1922504	Beihai partiti-like virus 2	Viruses	NA	NA	NA	NA	NA	Beihai partiti-like virus 2
results/kaiju_out/4_cell1/4_cell1.out	0.024304	137	2842407	Alpharhabdovirinae	Viruses	Negarnaviricota	Monjiviricetes	Mononegavirales	Rhabdoviridae	NA	NA
results/kaiju_out/4_cell1/4_cell1.out	0.020579	116	2024608	Bodo saltans virus	Viruses	Nucleocytoviricota	Megaviricetes	Imitervirales	Mimiviridae	Theiavirus	Theiavirus salishense
results/kaiju_out/4_cell1/4_cell1.out	0.01845	104	212035	Acanthamoeba polyphaga mimivirus	Viruses	Nucleocytoviricota	Megaviricetes	Imitervirales	Mimiviridae	Mimivirus	Mimivirus bradfordmassiliense
results/kaiju_out/4_cell1/4_cell1.out	0.018273	103	2684265	Culex pseudovishnui rhabdo-like virus	Viruses	Negarnaviricota	Monjiviricetes	Mononegavirales	Rhabdoviridae	Ohlsrhavirus	Ohlsrhavirus pseudovishnui
results/kaiju_out/4_cell1/4_cell1.out	0.016321	92	1972595	Ephemerovirus kimberley	Viruses	Negarnaviricota	Monjiviricetes	Mononegavirales	Rhabdoviridae	Ephemerovirus	Ephemerovirus kimberley
results/kaiju_out/4_cell1/4_cell1.out	0.011531	65	1002359	Drosophila ananassae sigmavirus	Viruses	Negarnaviricota	Monjiviricetes	Mononegavirales	Rhabdoviridae	Sigmavirus	Sigmavirus ananassae
results/kaiju_out/4_cell1/4_cell1.out	0.008161	46	1923768	Xinzhou dimarhabdovirus virus 1	Viruses	NA	NA	NA	NA	NA	Xinzhou dimarhabdovirus virus 1
results/kaiju_out/4_cell1/4_cell1.out	0.007806	44	880159	Bathycoccus sp. RCC1105 virus BpV1	Viruses	Nucleocytoviricota	Megaviricetes	Algavirales	Phycodnaviridae	Prasinovirus	Bathycoccus sp. RCC1105 virus BpV
results/kaiju_out/4_cell1/4_cell1.out	0.007628	43	2877507	Longquan Niviventer coninga ledantevirus 1	Viruses	Negarnaviricota	Monjiviricetes	Mononegavirales	Rhabdoviridae	Ledantevirus	Ledantevirus longquan
results/kaiju_out/4_cell1/4_cell1.out	0.007096	40	1923229	Hubei sobemo-like virus 41	Viruses	NA	NA	NA	NA	NA	Hubei sobemo-like virus 41
results/kaiju_out/4_cell1/4_cell1.out	0.005677	32	181082	Emiliania huxleyi virus 86	Viruses	Nucleocytoviricota	Megaviricetes	Algavirales	Phycodnaviridae	Coccolithovirus	Emiliania huxleyi virus 86
results/kaiju_out/4_cell1/4_cell1.out	0.0055	31	693272	Cafeteria roenbergensis virus BV-PW1	Viruses	Nucleocytoviricota	Megaviricetes	Imitervirales	Mimiviridae	Rheavirus	Rheavirus sinusmexicani
results/kaiju_out/4_cell1/4_cell1.out	0.005145	29	2126984	Tupanvirus deep ocean	Viruses	Nucleocytoviricota	Megaviricetes	Imitervirales	Mimiviridae	Tupanvirus	Tupanvirus deep ocean
results/kaiju_out/4_cell1/4_cell1.out	0.00479	27	2847806	hymenopteran rhabdo-related virus 38	Viruses	Negarnaviricota	Monjiviricetes	Mononegavirales	Rhabdoviridae	Alphahymrhavirus	Alphahymrhavirus cinereus
results/kaiju_out/4_cell1/4_cell1.out	0.00479	27	2877511	Wufeng Rhinolophus pearsonii tupavirus 1	Viruses	Negarnaviricota	Monjiviricetes	Mononegavirales	Rhabdoviridae	Tupavirus	Tupavirus pearsonii
results/kaiju_out/4_cell1/4_cell1.out	0.003726	21	11270	Rhabdoviridae	Viruses	Negarnaviricota	Monjiviricetes	Mononegavirales	Rhabdoviridae	NA	NA
results/kaiju_out/4_cell1/4_cell1.out	0.003726	21	1955137	Rhabdoviridae sp.	Viruses	Negarnaviricota	Monjiviricetes	Mononegavirales	Rhabdoviridae	NA	Rhabdoviridae sp.
results/kaiju_out/4_cell1/4_cell1.out	0.003726	21	2059380	Flamingopox virus FGPVKD09	Viruses	Nucleocytoviricota	Pokkesviricetes	Chitovirales	Poxviridae	Avipoxvirus	Flamingopox virus FGPVKD09
results/kaiju_out/4_cell1/4_cell1.out	0.003548	20	1256869	Perhabdovirus perca	Viruses	Negarnaviricota	Monjiviricetes	Mononegavirales	Rhabdoviridae	Perhabdovirus	Perhabdovirus perca
results/kaiju_out/4_cell1/4_cell1.out	0.003016	17	932699	Bahia Grande virus	Viruses	Negarnaviricota	Monjiviricetes	Mononegavirales	Rhabdoviridae	Barhavirus	Barhavirus bahia
results/kaiju_out/4_cell1/4_cell1.out	0.002661	15	2083181	Trichoplusia ni TED virus	Viruses	Artverviricota	Revtraviricetes	Ortervirales	Metaviridae	Errantivirus	Trichoplusia ni TED virus
results/kaiju_out/4_cell1/4_cell1.out	0.002484	14	2094720	Tupanvirus	Viruses	Nucleocytoviricota	Megaviricetes	Imitervirales	Mimiviridae	Tupanvirus	NA
results/kaiju_out/4_cell1/4_cell1.out	0.002306	13	380442	Nkolbisson virus	Viruses	Negarnaviricota	Monjiviricetes	Mononegavirales	Rhabdoviridae	Ledantevirus	Ledantevirus nkolbisson
results/kaiju_out/4_cell1/4_cell1.out	0.002129	12	1573760	Lepeophtheirus salmonis rhabdovirus 9	Viruses	Negarnaviricota	Monjiviricetes	Mononegavirales	Rhabdoviridae	Caligrhavirus	Caligrhavirus salmonlouse
results/kaiju_out/4_cell1/4_cell1.out	0.002129	12	2060084	Pandoravirus	Viruses	NA	NA	NA	NA	Pandoravirus	NA
results/kaiju_out/4_cell1/4_cell1.out	0.002129	12	2079134	Dishui lake phycodnavirus 1	Viruses	Nucleocytoviricota	Megaviricetes	Algavirales	Phycodnaviridae	Prasinovirus	Dishui lake phycodnavirus 1
results/kaiju_out/4_cell1/4_cell1.out	0.001951	11	58094	Choristoneura rosaceana nucleopolyhedrovirus	Viruses	NA	Naldaviricetes	Lefavirales	Baculoviridae	Alphabaculovirus	Alphabaculovirus chorosaceanae
results/kaiju_out/4_cell1/4_cell1.out	0.001951	11	109981	Diachasmimorpha longicaudata entomopoxvirus	Viruses	Nucleocytoviricota	Pokkesviricetes	Chitovirales	Poxviridae	NA	Diachasmimorpha entomopoxvirus
results/kaiju_out/4_cell1/4_cell1.out	0.001951	11	549205	Cycad leaf necrosis virus	Viruses	Artverviricota	Revtraviricetes	Ortervirales	Caulimoviridae	Badnavirus	Badnavirus necrozamiae
results/kaiju_out/4_cell1/4_cell1.out	0.001951	11	1002362	Muscina stabulans sigmavirus	Viruses	Negarnaviricota	Monjiviricetes	Mononegavirales	Rhabdoviridae	Sigmavirus	Sigmavirus muscina
results/kaiju_out/4_cell1/4_cell1.out	0.001774	10	455364	Chrysochromulina ericina virus	Viruses	Nucleocytoviricota	Megaviricetes	Algavirales	Phycodnaviridae	NA	Chrysochromulina ericina virus
results/kaiju_out/4_cell1/4_cell1.out	0.001597	9	1922927	Hubei mosquito virus 3	Viruses	NA	NA	NA	NA	NA	Hubei mosquito virus 3
results/kaiju_out/4_cell1/4_cell1.out	0.001597	9	1923298	Hubei toti-like virus 10	Viruses	NA	NA	NA	NA	NA	Hubei toti-like virus 10
results/kaiju_out/4_cell1/4_cell1.out	0.001419	8	2892035	Mediterranean bat virus	Viruses	Negarnaviricota	Monjiviricetes	Mononegavirales	Rhabdoviridae	Vesiculovirus	Vesiculovirus mediterranean
results/kaiju_out/4_cell1/4_cell1.out	0.001242	7	1072176	Lyssavirus bokeloh	Viruses	Negarnaviricota	Monjiviricetes	Mononegavirales	Rhabdoviridae	Lyssavirus	Lyssavirus bokeloh
results/kaiju_out/4_cell1/4_cell1.out	0.001242	7	1406950	North Creek virus	Viruses	Negarnaviricota	Monjiviricetes	Mononegavirales	Rhabdoviridae	Ohlsrhavirus	Ohlsrhavirus northcreek
results/kaiju_out/4_cell1/4_cell1.out	0.001242	7	2014931	Kanyawara virus	Viruses	Negarnaviricota	Monjiviricetes	Mononegavirales	Rhabdoviridae	Ledantevirus	Ledantevirus kanyawara
results/kaiju_out/4_cell1/4_cell1.out	0.001064	6	12429	unclassified viruses	Viruses	NA	NA	NA	NA	NA	NA
results/kaiju_out/4_cell1/4_cell1.out	0.001064	6	67082	BeAn 58058 virus	Viruses	Nucleocytoviricota	Pokkesviricetes	Chitovirales	Poxviridae	Oryzopoxvirus	BeAn 58058 virus
results/kaiju_out/4_cell1/4_cell1.out	0.001064	6	1474867	Aureococcus anophagefferens virus	Viruses	Nucleocytoviricota	Megaviricetes	Imitervirales	Schizomimiviridae	Kratosvirus	Kratosvirus quantuckense
results/kaiju_out/4_cell1/4_cell1.out	0.001064	6	1608146	Yongjia Tick Virus 2	Viruses	Negarnaviricota	Monjiviricetes	Mononegavirales	Rhabdoviridae	Ledantevirus	Ledantevirus yongjia
results/kaiju_out/4_cell1/4_cell1.out	0.001064	6	2023057	Orpheovirus IHUMI-LCC2	Viruses	Nucleocytoviricota	Megaviricetes	Algavirales	Phycodnaviridae	NA	Orpheovirus IHUMI-LCC2
results/kaiju_out/4_cell1/4_cell1.out	0.000887	5	158683	Diadromus pulchellus ascovirus 4a	Viruses	Nucleocytoviricota	Megaviricetes	Pimascovirales	Ascoviridae	Toursvirus	Toursvirus dptv1a
results/kaiju_out/4_cell1/4_cell1.out	0.000887	5	257816	Bracoviriform glomeratae	Viruses	NA	NA	NA	Polydnaviriformidae	Bracoviriform	Bracoviriform glomeratae
results/kaiju_out/4_cell1/4_cell1.out	0.000887	5	1697349	Scale drop disease virus	Viruses	Nucleocytoviricota	Megaviricetes	Pimascovirales	Iridoviridae	Megalocytivirus	Scale drop disease virus
results/kaiju_out/4_cell1/4_cell1.out	0.000887	5	1978532	Ledantevirus	Viruses	Negarnaviricota	Monjiviricetes	Mononegavirales	Rhabdoviridae	Ledantevirus	NA
results/kaiju_out/4_cell1/4_cell1.out	0.00071	4	11807	Harvey murine sarcoma virus	Viruses	Artverviricota	Revtraviricetes	Ortervirales	Retroviridae	Gammaretrovirus	Harvey murine sarcoma virus
results/kaiju_out/4_cell1/4_cell1.out	0.00071	4	44088	Canarypox virus	Viruses	Nucleocytoviricota	Pokkesviricetes	Chitovirales	Poxviridae	Avipoxvirus	Canarypox virus
results/kaiju_out/4_cell1/4_cell1.out	0.00071	4	251749	Phaeocystis globosa virus	Viruses	Nucleocytoviricota	Megaviricetes	Algavirales	Phycodnaviridae	Prymnesiovirus	Phaeocystis globosa virus
results/kaiju_out/4_cell1/4_cell1.out	0.00071	4	944644	Marseilleviridae	Viruses	Nucleocytoviricota	Megaviricetes	Pimascovirales	Marseilleviridae	NA	NA
results/kaiju_out/4_cell1/4_cell1.out	0.00071	4	1241371	Abalone herpesvirus Victoria/AUS/2009	Viruses	Peploviricota	Herviviricetes	Herpesvirales	Malacoherpesviridae	Aurivirus	Aurivirus haliotidmalaco1
results/kaiju_out/4_cell1/4_cell1.out	0.00071	4	1513458	Marseillevirus	Viruses	Nucleocytoviricota	Megaviricetes	Pimascovirales	Marseilleviridae	Marseillevirus	NA
results/kaiju_out/4_cell1/4_cell1.out	0.00071	4	1932881	Pacmanvirus A23	Viruses	NA	NA	NA	NA	NA	Pacmanvirus A23
results/kaiju_out/4_cell1/4_cell1.out	0.00071	4	2021721	Holmes Jungle virus	Viruses	Negarnaviricota	Monjiviricetes	Mononegavirales	Rhabdoviridae	Hapavirus	Hapavirus holmes
results/kaiju_out/4_cell1/4_cell1.out	0.00071	4	2107708	Pandoravirus neocaledonia	Viruses	NA	NA	NA	NA	Pandoravirus	Pandoravirus neocaledonia
results/kaiju_out/4_cell1/4_cell1.out	0.00071	4	2126985	Tupanvirus soda lake	Viruses	Nucleocytoviricota	Megaviricetes	Imitervirales	Mimiviridae	Tupanvirus	Tupanvirus soda lake
results/kaiju_out/4_cell1/4_cell1.out	0.00071	4	2494563	Paracoccus phage vB_PmaS-R3	Viruses	Uroviricota	Caudoviricetes	NA	NA	NA	Paracoccus phage vB_PmaS-R3
results/kaiju_out/4_cell1/4_cell1.out	0.00071	4	2664196	Bacteriophage DSS3_VP1	Viruses	Uroviricota	Caudoviricetes	NA	Naomviridae	Noahvirus	Noahvirus arc
results/kaiju_out/4_cell1/4_cell1.out	0.00071	4	2732396	Orthornavirae	Viruses	NA	NA	NA	NA	NA	NA
results/kaiju_out/4_cell1/4_cell1.out	0.000532	3	265522	Ichnoviriform fugitivi	Viruses	NA	NA	NA	Polydnaviriformidae	Ichnoviriform	Ichnoviriform fugitivi
results/kaiju_out/4_cell1/4_cell1.out	0.000532	3	1272942	Gray Lodge virus	Viruses	Negarnaviricota	Monjiviricetes	Mononegavirales	Rhabdoviridae	Hapavirus	Hapavirus graylodge
results/kaiju_out/4_cell1/4_cell1.out	0.000532	3	2686202	Vibrio phage NF	Viruses	Uroviricota	Caudoviricetes	NA	NA	Enfavirus	Enfavirus NF
results/kaiju_out/4_cell1/4_cell1.out	0.000355	2	28871	Taterapox virus	Viruses	Nucleocytoviricota	Pokkesviricetes	Chitovirales	Poxviridae	Orthopoxvirus	Taterapox virus
results/kaiju_out/4_cell1/4_cell1.out	0.000355	2	39640	Bracoviriform congregatae	Viruses	NA	NA	NA	Polydnaviriformidae	Bracoviriform	Bracoviriform congregatae
results/kaiju_out/4_cell1/4_cell1.out	0.000355	2	53988	Bracoviriform demolitoris	Viruses	NA	NA	NA	Polydnaviriformidae	Bracoviriform	Bracoviriform demolitoris
results/kaiju_out/4_cell1/4_cell1.out	0.000355	2	549779	Mimiviridae	Viruses	Nucleocytoviricota	Megaviricetes	Imitervirales	Mimiviridae	NA	NA
results/kaiju_out/4_cell1/4_cell1.out	0.000355	2	685443	Eel virus European X	Viruses	Negarnaviricota	Monjiviricetes	Mononegavirales	Rhabdoviridae	Perhabdovirus	Perhabdovirus anguilla
results/kaiju_out/4_cell1/4_cell1.out	0.000355	2	754067	Salicola phage CGphi29	Viruses	Uroviricota	Caudoviricetes	NA	NA	NA	Salicola phage CGphi29
results/kaiju_out/4_cell1/4_cell1.out	0.000355	2	1513299	Sprivivirus	Viruses	Negarnaviricota	Monjiviricetes	Mononegavirales	Rhabdoviridae	Sprivivirus	NA
results/kaiju_out/4_cell1/4_cell1.out	0.000355	2	1608085	Tacheng Tick Virus 3	Viruses	Negarnaviricota	Monjiviricetes	Mononegavirales	Rhabdoviridae	NA	Tacheng Tick Virus 3
results/kaiju_out/4_cell1/4_cell1.out	0.000355	2	1608090	Taishun Tick Virus	Viruses	Negarnaviricota	Monjiviricetes	Mononegavirales	Rhabdoviridae	NA	Taishun Tick Virus
results/kaiju_out/4_cell1/4_cell1.out	0.000355	2	1636200	Pseudoalteromonas phage H103	Viruses	Uroviricota	Caudoviricetes	NA	NA	NA	Pseudoalteromonas phage H103
results/kaiju_out/4_cell1/4_cell1.out	0.000355	2	1647463	Salmonella phage SEN34	Viruses	Uroviricota	Caudoviricetes	NA	NA	Brunovirus	Brunovirus SEN34
results/kaiju_out/4_cell1/4_cell1.out	0.000355	2	1826170	Tokyovirus A1	Viruses	Nucleocytoviricota	Megaviricetes	Pimascovirales	Marseilleviridae	Marseillevirus	Tokyovirus A1
results/kaiju_out/4_cell1/4_cell1.out	0.000355	2	1850906	Catopsilia pomona nucleopolyhedrovirus	Viruses	NA	Naldaviricetes	Lefavirales	Baculoviridae	Alphabaculovirus	Alphabaculovirus capomonae
results/kaiju_out/4_cell1/4_cell1.out	0.000355	2	1873698	Pteropox virus	Viruses	Nucleocytoviricota	Pokkesviricetes	Chitovirales	Poxviridae	Pteropopoxvirus	Pteropox virus
results/kaiju_out/4_cell1/4_cell1.out	0.000355	2	1913591	Streptomyces phage BRock	Viruses	Uroviricota	Caudoviricetes	NA	NA	Borockvirus	Borockvirus brock
results/kaiju_out/4_cell1/4_cell1.out	0.000355	2	2080449	Acanthamoeba castellanii medusavirus	Viruses	NA	NA	NA	NA	NA	Acanthamoeba castellanii medusavirus
results/kaiju_out/4_cell1/4_cell1.out	0.000355	2	2559587	Riboviria	Viruses	NA	NA	NA	NA	NA	NA
results/kaiju_out/4_cell1/4_cell1.out	0.000355	2	2584487	Vibrio phage VAP7	Viruses	Uroviricota	Caudoviricetes	NA	Ackermannviridae	Vapseptimavirus	Vapseptimavirus VAP7
results/kaiju_out/4_cell1/4_cell1.out	0.000355	2	2661622	Bolahun virus	Viruses	Negarnaviricota	Monjiviricetes	Mononegavirales	Xinmoviridae	Gambievirus	Gambievirus bolahunense
results/kaiju_out/4_cell1/4_cell1.out	0.000355	2	2731619	Caudoviricetes	Viruses	Uroviricota	Caudoviricetes	NA	NA	NA	NA
results/kaiju_out/4_cell1/4_cell1.out	0.000355	2	2732007	Nucleocytoviricota	Viruses	Nucleocytoviricota	NA	NA	NA	NA	NA
results/kaiju_out/4_cell1/4_cell1.out	0.000355	2	2732523	Megaviricetes	Viruses	Nucleocytoviricota	Megaviricetes	NA	NA	NA	NA
results/kaiju_out/4_cell1/4_cell1.out	0.000355	2	2733104	Eurybiavirus	Viruses	Uroviricota	Caudoviricetes	NA	NA	Eurybiavirus	NA
results/kaiju_out/4_cell1/4_cell1.out	0.000355	2	2881399	Burkholderia phage phi1026b	Viruses	Uroviricota	Caudoviricetes	NA	NA	Stanholtvirus	Stanholtvirus sv1026b
results/kaiju_out/4_cell1/4_cell1.out	0.000355	2	2908746	Aeromonas phage pAEv1818	Viruses	Uroviricota	Caudoviricetes	NA	NA	Yanchengvirus	Yanchengvirus pAEv1818
results/kaiju_out/4_cell1/4_cell1.out	0.000355	2	2932867	Serratia phage vB_SmaM-Otaku	Viruses	Uroviricota	Caudoviricetes	NA	NA	NA	Serratia phage vB_SmaM-Otaku
results/kaiju_out/4_cell1/4_cell1.out	0.000355	2	3071315	Wuhan redfin culter dimarhabdovirus	Viruses	Negarnaviricota	Monjiviricetes	Mononegavirales	Rhabdoviridae	Scophrhavirus	Scophrhavirus chanodychthys
results/kaiju_out/4_cell1/4_cell1.out	0.000177	1	10449	Lymantria dispar multiple nucleopolyhedrovirus	Viruses	NA	Naldaviricetes	Lefavirales	Baculoviridae	Alphabaculovirus	Alphabaculovirus lydisparis
results/kaiju_out/4_cell1/4_cell1.out	0.000177	1	10501	Phycodnaviridae	Viruses	Nucleocytoviricota	Megaviricetes	Algavirales	Phycodnaviridae	NA	NA
results/kaiju_out/4_cell1/4_cell1.out	0.000177	1	11788	Abelson murine leukemia virus	Viruses	Artverviricota	Revtraviricetes	Ortervirales	Retroviridae	Gammaretrovirus	Abelson murine leukemia virus
results/kaiju_out/4_cell1/4_cell1.out	0.000177	1	57483	European bat lyssavirus 2	Viruses	Negarnaviricota	Monjiviricetes	Mononegavirales	Rhabdoviridae	Lyssavirus	Lyssavirus helsinki
results/kaiju_out/4_cell1/4_cell1.out	0.000177	1	116759	Bracoviriform indiense	Viruses	NA	NA	NA	Polydnaviriformidae	Bracoviriform	Bracoviriform indiense
results/kaiju_out/4_cell1/4_cell1.out	0.000177	1	200403	Mosqueiro virus	Viruses	Negarnaviricota	Monjiviricetes	Mononegavirales	Rhabdoviridae	Hapavirus	Hapavirus mosqueiro
results/kaiju_out/4_cell1/4_cell1.out	0.000177	1	318844	Tibrogargan virus	Viruses	Negarnaviricota	Monjiviricetes	Mononegavirales	Rhabdoviridae	Tibrovirus	Tibrovirus tibrogargan
results/kaiju_out/4_cell1/4_cell1.out	0.000177	1	322019	Chlorovirus heliozoae	Viruses	Nucleocytoviricota	Megaviricetes	Algavirales	Phycodnaviridae	Chlorovirus	Chlorovirus heliozoae
results/kaiju_out/4_cell1/4_cell1.out	0.000177	1	336486	Turkeypox virus	Viruses	Nucleocytoviricota	Pokkesviricetes	Chitovirales	Poxviridae	Avipoxvirus	Turkeypox virus
results/kaiju_out/4_cell1/4_cell1.out	0.000177	1	381899	Paramecium bursaria Chlorella virus A1	Viruses	Nucleocytoviricota	Megaviricetes	Algavirales	Phycodnaviridae	Chlorovirus	Paramecium bursaria Chlorella virus A1
results/kaiju_out/4_cell1/4_cell1.out	0.000177	1	562742	Roseobacter phage RDJL Phi 1	Viruses	Uroviricota	Caudoviricetes	NA	NA	Xiamenvirus	Xiamenvirus RDJL1
results/kaiju_out/4_cell1/4_cell1.out	0.000177	1	749413	Deep-sea thermophilic phage D6E	Viruses	Uroviricota	Caudoviricetes	NA	NA	NA	Deep-sea thermophilic phage D6E
results/kaiju_out/4_cell1/4_cell1.out	0.000177	1	864693	Bangoran virus	Viruses	Negarnaviricota	Monjiviricetes	Mononegavirales	Rhabdoviridae	Hapavirus	Hapavirus bangoran
results/kaiju_out/4_cell1/4_cell1.out	0.000177	1	880158	unclassified Prasinovirus	Viruses	Nucleocytoviricota	Megaviricetes	Algavirales	Phycodnaviridae	Prasinovirus	NA
results/kaiju_out/4_cell1/4_cell1.out	0.000177	1	926474	Roseovarius Plymouth podovirus 1	Viruses	Uroviricota	Caudoviricetes	NA	Schitoviridae	Plymouthvirus	Roseovarius Plymouth podovirus 1
results/kaiju_out/4_cell1/4_cell1.out	0.000177	1	1147150	Enterobacteria phage mEp235	Viruses	Uroviricota	Caudoviricetes	NA	NA	Nochtlivirus	Nochtlivirus mEp235
results/kaiju_out/4_cell1/4_cell1.out	0.000177	1	1235689	Pseudomonas phage AF	Viruses	Uroviricota	Caudoviricetes	NA	NA	NA	Pseudomonas phage AF
results/kaiju_out/4_cell1/4_cell1.out	0.000177	1	1307957	Clanis bilineata nucleopolyhedrovirus	Viruses	NA	Naldaviricetes	Lefavirales	Baculoviridae	Alphabaculovirus	Alphabaculovirus clabilineatae
results/kaiju_out/4_cell1/4_cell1.out	0.000177	1	1367203	Hemileuca sp. nucleopolyhedrovirus	Viruses	NA	Naldaviricetes	Lefavirales	Baculoviridae	Alphabaculovirus	Alphabaculovirus heleucae
results/kaiju_out/4_cell1/4_cell1.out	0.000177	1	1449437	Pseudomonas phage vB_PaeP_Tr60_Ab31	Viruses	Uroviricota	Caudoviricetes	NA	NA	NA	Pseudomonas phage vB_PaeP_Tr60_Ab31
results/kaiju_out/4_cell1/4_cell1.out	0.000177	1	1504288	Bovine gammaherpesvirus 6	Viruses	Peploviricota	Herviviricetes	Herpesvirales	Orthoherpesviridae	Macavirus	Macavirus bovinegamma6
results/kaiju_out/4_cell1/4_cell1.out	0.000177	1	1536597	Escherichia phage J8-65	Viruses	Uroviricota	Caudoviricetes	NA	Autographiviridae	Bonnellvirus	Bonnellvirus J865
results/kaiju_out/4_cell1/4_cell1.out	0.000177	1	1573458	Pseudomonas phage PS-1	Viruses	Uroviricota	Caudoviricetes	NA	NA	NA	Pseudomonas phage PS-1
results/kaiju_out/4_cell1/4_cell1.out	0.000177	1	1573761	Lepeophtheirus salmonis rhabdovirus 127	Viruses	Negarnaviricota	Monjiviricetes	Mononegavirales	Rhabdoviridae	Caligrhavirus	Caligrhavirus lepeophtheirus
results/kaiju_out/4_cell1/4_cell1.out	0.000177	1	1754217	Pseudomonas phage phi3	Viruses	Uroviricota	Caudoviricetes	NA	Peduoviridae	Phitrevirus	Phitrevirus phi3
results/kaiju_out/4_cell1/4_cell1.out	0.000177	1	1792032	Bacillus phage SP-15	Viruses	Uroviricota	Caudoviricetes	NA	NA	Thornevirus	Thornevirus SP15
results/kaiju_out/4_cell1/4_cell1.out	0.000177	1	1903266	Cedratvirus A11	Viruses	NA	NA	NA	NA	NA	Cedratvirus A11
results/kaiju_out/4_cell1/4_cell1.out	0.000177	1	1920308	Streptomyces phage Ididsumtinwong	Viruses	Uroviricota	Caudoviricetes	NA	NA	Austintatiousvirus	Austintatiousvirus ididsumtinwong
results/kaiju_out/4_cell1/4_cell1.out	0.000177	1	1960255	Cacao swollen shoot CD virus	Viruses	Artverviricota	Revtraviricetes	Ortervirales	Caulimoviridae	Badnavirus	Badnavirus alphainflatheobromae
results/kaiju_out/4_cell1/4_cell1.out	0.000177	1	1972566	Vesiculovirus radi	Viruses	Negarnaviricota	Monjiviricetes	Mononegavirales	Rhabdoviridae	Vesiculovirus	Vesiculovirus radi
results/kaiju_out/4_cell1/4_cell1.out	0.000177	1	2218618	Ruegeria phage vB_RpoS-V16	Viruses	Uroviricota	Caudoviricetes	NA	Casjensviridae	NA	Ruegeria phage vB_RpoS-V16
results/kaiju_out/4_cell1/4_cell1.out	0.000177	1	2732254	Salmonella phage vB_SenTO17	Viruses	Uroviricota	Caudoviricetes	NA	NA	NA	Salmonella phage vB_SenTO17
results/kaiju_out/4_cell1/4_cell1.out	0.000177	1	2733083	Tigrvirus	Viruses	Uroviricota	Caudoviricetes	NA	Peduoviridae	Tigrvirus	NA
results/kaiju_out/4_cell1/4_cell1.out	0.000177	1	2788787	unclassified Caudoviricetes	Viruses	Uroviricota	Caudoviricetes	NA	NA	NA	NA
results/kaiju_out/4_cell1/4_cell1.out	0.000177	1	2885909	Bordetella phage BPP-1	Viruses	Uroviricota	Caudoviricetes	NA	NA	Rauchvirus	Rauchvirus BPP1
results/kaiju_out/4_cell1/4_cell1.out	0.000177	1	2946167	Peduoviridae	Viruses	Uroviricota	Caudoviricetes	NA	Peduoviridae	NA	NA
results/kaiju_out/4_cell1/4_cell1.out	0.000177	1	3052000	Betanudivirus hezeae	Viruses	NA	Naldaviricetes	Lefavirales	Nudiviridae	Betanudivirus	Betanudivirus hezeae
results/kaiju_out/4_cell1/4_cell1.out	0.000177	1	3118717	red goblin roach virus 1	Viruses	Negarnaviricota	Ellioviricetes	Bunyavirales	Nairoviridae	Ocetevirus	Ocetevirus paratemnopterygis
results/kaiju_out/4_cell1/4_cell1.out	0	0	NA	cannot be assigned to a (non-viral) species	cannot be assigned to a (non-viral) species
results/kaiju_out/4_cell1/4_cell1.out	64.692	364657	NA	unclassified	unclassified
		563682		total reads

## Sheet: 1 adult
File	Percent	Reads	Taxon_id	Scientific_name	Taxa	Phylum	Class	Order	Family	Genus	Species
results/kaiju_out/5_cell1/5_cell1.out	0.000124	1	1460070	Ralstonia phage 1 NP-2014	Viruses	Hofneiviricota	Faserviricetes	Tubulavirales	Inoviridae	NA	Ralstonia phage 1 NP-2014
results/kaiju_out/5_cell1/5_cell1.out	0.000124	1	212035	Acanthamoeba polyphaga mimivirus	Viruses	Nucleocytoviricota	Megaviricetes	Imitervirales	Mimiviridae	Mimivirus	Mimivirus bradfordmassiliense
results/kaiju_out/5_cell1/5_cell1.out	0.000497	4	1589751	Bacteriophage Lily	Viruses	Uroviricota	Caudoviricetes	NA	NA	Lilyvirus	Lilyvirus lily
results/kaiju_out/5_cell1/5_cell1.out	0.000124	1	67082	BeAn 58058 virus	Viruses	Nucleocytoviricota	Pokkesviricetes	Chitovirales	Poxviridae	Oryzopoxvirus	BeAn 58058 virus
results/kaiju_out/5_cell1/5_cell1.out	0.035438	285	1922504	Beihai partiti-like virus 2	Viruses	NA	NA	NA	NA	NA	Beihai partiti-like virus 2
results/kaiju_out/5_cell1/5_cell1.out	0.000124	1	2024608	Bodo saltans virus	Viruses	Nucleocytoviricota	Megaviricetes	Imitervirales	Mimiviridae	Theiavirus	Theiavirus salishense
results/kaiju_out/5_cell1/5_cell1.out	0.237375	1909	425010	Botryotinia fuckeliana partitivirus 1	Viruses	Pisuviricota	Duplopiviricetes	Durnavirales	Partitiviridae	NA	Botryotinia fuckeliana partitivirus 1
results/kaiju_out/5_cell1/5_cell1.out	0.000622	5	1718278	Brucella phage BiPBO1	Viruses	Uroviricota	Caudoviricetes	NA	NA	NA	Brucella phage BiPBO1
results/kaiju_out/5_cell1/5_cell1.out	0.001865	15	2115967	Burkholderia phage vB_BmuP_KL4	Viruses	Uroviricota	Caudoviricetes	NA	NA	Kelquatrovirus	Kelquatrovirus KL4
results/kaiju_out/5_cell1/5_cell1.out	0.014548	117	NA	cannot be assigned to a (non-viral) species	cannot be assigned to a (non-viral) species
results/kaiju_out/5_cell1/5_cell1.out	0.002114	17	39944	Caprine alphaherpesvirus 1	Viruses	Peploviricota	Herviviricetes	Herpesvirales	Orthoherpesviridae	Varicellovirus	Varicellovirus caprinealpha1
results/kaiju_out/5_cell1/5_cell1.out	0.017533	141	2731619	Caudoviricetes	Viruses	Uroviricota	Caudoviricetes	NA	NA	NA	NA
results/kaiju_out/5_cell1/5_cell1.out	0.000373	3	1802949	Ceratitis capitata sigmavirus	Viruses	Negarnaviricota	Monjiviricetes	Mononegavirales	Rhabdoviridae	Sigmavirus	Sigmavirus capitata
results/kaiju_out/5_cell1/5_cell1.out	0.003855	31	181083	Chlorovirus	Viruses	Nucleocytoviricota	Megaviricetes	Algavirales	Phycodnaviridae	Chlorovirus	NA
results/kaiju_out/5_cell1/5_cell1.out	0.000124	1	2684265	Culex pseudovishnui rhabdo-like virus	Viruses	Negarnaviricota	Monjiviricetes	Mononegavirales	Rhabdoviridae	Ohlsrhavirus	Ohlsrhavirus pseudovishnui
results/kaiju_out/5_cell1/5_cell1.out	0.016414	132	2010277	Culex rhabdo-like virus	Viruses	Negarnaviricota	Monjiviricetes	Mononegavirales	Rhabdoviridae	Ohlsrhavirus	Ohlsrhavirus culex
results/kaiju_out/5_cell1/5_cell1.out	0.000124	1	685443	Eel virus European X	Viruses	Negarnaviricota	Monjiviricetes	Mononegavirales	Rhabdoviridae	Perhabdovirus	Perhabdovirus anguilla
results/kaiju_out/5_cell1/5_cell1.out	0.000124	1	181082	Emiliania huxleyi virus 86	Viruses	Nucleocytoviricota	Megaviricetes	Algavirales	Phycodnaviridae	Coccolithovirus	Emiliania huxleyi virus 86
results/kaiju_out/5_cell1/5_cell1.out	0.000124	1	10682	Enterobacteria phage P7	Viruses	Uroviricota	Caudoviricetes	NA	NA	Punavirus	Punavirus P1
results/kaiju_out/5_cell1/5_cell1.out	0.000249	2	2732012	Ermolyevavirinae	Viruses	Uroviricota	Caudoviricetes	NA	Demerecviridae	NA	NA
results/kaiju_out/5_cell1/5_cell1.out	0.000373	3	2716351	Escherichia phage 500465-1	Viruses	Uroviricota	Caudoviricetes	NA	Peduoviridae	Wadgaonvirus	Wadgaonvirus wv5004651
results/kaiju_out/5_cell1/5_cell1.out	0.00087	7	2014434	Escherichia phage D6	Viruses	Uroviricota	Caudoviricetes	NA	NA	NA	Escherichia phage D6
results/kaiju_out/5_cell1/5_cell1.out	0.004601	37	3060017	Fadolivirus algeromassiliense	Viruses	Nucleocytoviricota	Megaviricetes	Imitervirales	Mimiviridae	Fadolivirus	Fadolivirus algeromassiliense
results/kaiju_out/5_cell1/5_cell1.out	0.00087	7	2059380	Flamingopox virus FGPVKD09	Viruses	Nucleocytoviricota	Pokkesviricetes	Chitovirales	Poxviridae	Avipoxvirus	Flamingopox virus FGPVKD09
results/kaiju_out/5_cell1/5_cell1.out	0.000497	4	1720324	Hollowayvirus	Viruses	Uroviricota	Caudoviricetes	NA	NA	Hollowayvirus	NA
results/kaiju_out/5_cell1/5_cell1.out	0.028724	231	1922927	Hubei mosquito virus 3	Viruses	NA	NA	NA	NA	NA	Hubei mosquito virus 3
results/kaiju_out/5_cell1/5_cell1.out	0.005471	44	1923229	Hubei sobemo-like virus 41	Viruses	NA	NA	NA	NA	NA	Hubei sobemo-like virus 41
results/kaiju_out/5_cell1/5_cell1.out	0.000124	1	1272943	Joinjakaka virus	Viruses	Negarnaviricota	Monjiviricetes	Mononegavirales	Rhabdoviridae	Hapavirus	Hapavirus joinjakaka
results/kaiju_out/5_cell1/5_cell1.out	0.004974	40	11286	Lyssavirus	Viruses	Negarnaviricota	Monjiviricetes	Mononegavirales	Rhabdoviridae	Lyssavirus	NA
results/kaiju_out/5_cell1/5_cell1.out	0.000249	2	3044648	Megamimivirinae	Viruses	Nucleocytoviricota	Megaviricetes	Imitervirales	Mimiviridae	NA	NA
results/kaiju_out/5_cell1/5_cell1.out	0.000746	6	3044761	Megavirus	Viruses	Nucleocytoviricota	Megaviricetes	Imitervirales	Mimiviridae	Megavirus	NA
results/kaiju_out/5_cell1/5_cell1.out	0.011315	91	2040592	Ohlsdorf virus	Viruses	Negarnaviricota	Monjiviricetes	Mononegavirales	Rhabdoviridae	Ohlsrhavirus	Ohlsrhavirus ohlsdorf
results/kaiju_out/5_cell1/5_cell1.out	0.00087	7	2733252	Ohlsrhavirus	Viruses	Negarnaviricota	Monjiviricetes	Mononegavirales	Rhabdoviridae	Ohlsrhavirus	NA
results/kaiju_out/5_cell1/5_cell1.out	0.000249	2	1921407	Pakpunavirus	Viruses	Uroviricota	Caudoviricetes	NA	NA	Pakpunavirus	NA
results/kaiju_out/5_cell1/5_cell1.out	0.000373	3	1802938	Pararge aegeria rhabdovirus	Viruses	Negarnaviricota	Monjiviricetes	Mononegavirales	Rhabdoviridae	Alphapaprhavirus	Alphapaprhavirus pararge
results/kaiju_out/5_cell1/5_cell1.out	0.002114	17	186789	Punavirus	Viruses	Uroviricota	Caudoviricetes	NA	NA	Punavirus	NA
results/kaiju_out/5_cell1/5_cell1.out	0.004103	33	1803263	Riverside virus 1	Viruses	Negarnaviricota	Monjiviricetes	Mononegavirales	Rhabdoviridae	Ohlsrhavirus	Ohlsrhavirus riverside
results/kaiju_out/5_cell1/5_cell1.out	0.000124	1	1897436	Salinivibrio phage SMHB1	Viruses	Uroviricota	Caudoviricetes	NA	Peduoviridae	Playavirus	Playavirus SMHB1
results/kaiju_out/5_cell1/5_cell1.out	0.000622	5	936149	Scophthalmus maximus rhabdovirus	Viruses	Negarnaviricota	Monjiviricetes	Mononegavirales	Rhabdoviridae	Scophrhavirus	Scophrhavirus maximus
results/kaiju_out/5_cell1/5_cell1.out	0.00373	30	1272957	Sena Madureira virus	Viruses	Negarnaviricota	Monjiviricetes	Mononegavirales	Rhabdoviridae	Sripuvirus	Sripuvirus madureira
results/kaiju_out/5_cell1/5_cell1.out	0.000373	3	28871	Taterapox virus	Viruses	Nucleocytoviricota	Pokkesviricetes	Chitovirales	Poxviridae	Orthopoxvirus	Taterapox virus
results/kaiju_out/5_cell1/5_cell1.out	0.007834	63	2948922	Thalassavirus	Viruses	Uroviricota	Caudoviricetes	NA	Demerecviridae	Thalassavirus	NA
results/kaiju_out/5_cell1/5_cell1.out	0.000995	8	2083181	Trichoplusia ni TED virus	Viruses	Artverviricota	Revtraviricetes	Ortervirales	Metaviridae	Errantivirus	Trichoplusia ni TED virus
results/kaiju_out/5_cell1/5_cell1.out	0.00286	23	2094720	Tupanvirus	Viruses	Nucleocytoviricota	Megaviricetes	Imitervirales	Mimiviridae	Tupanvirus	NA
results/kaiju_out/5_cell1/5_cell1.out	0.003606	29	2126984	Tupanvirus deep ocean	Viruses	Nucleocytoviricota	Megaviricetes	Imitervirales	Mimiviridae	Tupanvirus	Tupanvirus deep ocean
results/kaiju_out/5_cell1/5_cell1.out	0.000124	1	1310424	Verticillium dahliae partitivirus 1	Viruses	Pisuviricota	Duplopiviricetes	Durnavirales	Partitiviridae	NA	Verticillium dahliae partitivirus 1
results/kaiju_out/5_cell1/5_cell1.out	0.000124	1	1608137	Wuhan Tick Virus 1	Viruses	Negarnaviricota	Monjiviricetes	Mononegavirales	Rhabdoviridae	Alpharicinrhavirus	Alpharicinrhavirus wuhan
results/kaiju_out/5_cell1/5_cell1.out	99.5812	800846	NA	unclassified	unclassified
		804214		Total reads

## Sheet: 2 adults
File	Percent	Reads	Taxon_id	Scientific_name	Taxa	Phylum	Class	Order	Family	Genus	Species
results/kaiju_out/6_cell1/6_cell1.out	5.34698	34048	2010277	Culex rhabdo-like virus	Viruses	Negarnaviricota	Monjiviricetes	Mononegavirales	Rhabdoviridae	Ohlsrhavirus	Ohlsrhavirus culex
results/kaiju_out/6_cell1/6_cell1.out	4.29558	27353	2040592	Ohlsdorf virus	Viruses	Negarnaviricota	Monjiviricetes	Mononegavirales	Rhabdoviridae	Ohlsrhavirus	Ohlsrhavirus ohlsdorf
results/kaiju_out/6_cell1/6_cell1.out	2.34684	14944	1803263	Riverside virus 1	Viruses	Negarnaviricota	Monjiviricetes	Mononegavirales	Rhabdoviridae	Ohlsrhavirus	Ohlsrhavirus riverside
results/kaiju_out/6_cell1/6_cell1.out	0.705277	4491	425010	Botryotinia fuckeliana partitivirus 1	Viruses	Pisuviricota	Duplopiviricetes	Durnavirales	Partitiviridae	NA	Botryotinia fuckeliana partitivirus 1
results/kaiju_out/6_cell1/6_cell1.out	0.539754	3437	2733252	Ohlsrhavirus	Viruses	Negarnaviricota	Monjiviricetes	Mononegavirales	Rhabdoviridae	Ohlsrhavirus	NA
results/kaiju_out/6_cell1/6_cell1.out	0.382084	2433	936149	Scophthalmus maximus rhabdovirus	Viruses	Negarnaviricota	Monjiviricetes	Mononegavirales	Rhabdoviridae	Scophrhavirus	Scophrhavirus maximus
results/kaiju_out/6_cell1/6_cell1.out	0.276394	1760	11286	Lyssavirus	Viruses	Negarnaviricota	Monjiviricetes	Mononegavirales	Rhabdoviridae	Lyssavirus	NA
results/kaiju_out/6_cell1/6_cell1.out	0.1784	1136	1802938	Pararge aegeria rhabdovirus	Viruses	Negarnaviricota	Monjiviricetes	Mononegavirales	Rhabdoviridae	Alphapaprhavirus	Alphapaprhavirus pararge
results/kaiju_out/6_cell1/6_cell1.out	0.119666	762	1272957	Sena Madureira virus	Viruses	Negarnaviricota	Monjiviricetes	Mononegavirales	Rhabdoviridae	Sripuvirus	Sripuvirus madureira
results/kaiju_out/6_cell1/6_cell1.out	0.100664	641	1922504	Beihai partiti-like virus 2	Viruses	NA	NA	NA	NA	NA	Beihai partiti-like virus 2
results/kaiju_out/6_cell1/6_cell1.out	0.073496	468	1802949	Ceratitis capitata sigmavirus	Viruses	Negarnaviricota	Monjiviricetes	Mononegavirales	Rhabdoviridae	Sigmavirus	Sigmavirus capitata
results/kaiju_out/6_cell1/6_cell1.out	0.05842	372	1923229	Hubei sobemo-like virus 41	Viruses	NA	NA	NA	NA	NA	Hubei sobemo-like virus 41
results/kaiju_out/6_cell1/6_cell1.out	0.046799	298	318843	Almpiwar virus	Viruses	Negarnaviricota	Monjiviricetes	Mononegavirales	Rhabdoviridae	Sripuvirus	Sripuvirus almpiwar
results/kaiju_out/6_cell1/6_cell1.out	0.027954	178	1922927	Hubei mosquito virus 3	Viruses	NA	NA	NA	NA	NA	Hubei mosquito virus 3
results/kaiju_out/6_cell1/6_cell1.out	0.025284	161	1736767	Eelpout rhabdovirus	Viruses	Negarnaviricota	Monjiviricetes	Mononegavirales	Rhabdoviridae	Siniperhavirus	Siniperhavirus zoarces
results/kaiju_out/6_cell1/6_cell1.out	0.024813	158	1608137	Wuhan Tick Virus 1	Viruses	Negarnaviricota	Monjiviricetes	Mononegavirales	Rhabdoviridae	Alpharicinrhavirus	Alpharicinrhavirus wuhan
results/kaiju_out/6_cell1/6_cell1.out	0.021829	139	1272943	Joinjakaka virus	Viruses	Negarnaviricota	Monjiviricetes	Mononegavirales	Rhabdoviridae	Hapavirus	Hapavirus joinjakaka
results/kaiju_out/6_cell1/6_cell1.out	0.013349	85	322019	Chlorovirus heliozoae	Viruses	Nucleocytoviricota	Megaviricetes	Algavirales	Phycodnaviridae	Chlorovirus	Chlorovirus heliozoae
results/kaiju_out/6_cell1/6_cell1.out	0.010365	66	2842407	Alpharhabdovirinae	Viruses	Negarnaviricota	Monjiviricetes	Mononegavirales	Rhabdoviridae	NA	NA
results/kaiju_out/6_cell1/6_cell1.out	0.010208	65	2847803	hymenopteran rhabdo-related virus 109	Viruses	Negarnaviricota	Monjiviricetes	Mononegavirales	Rhabdoviridae	Alphahymrhavirus	Alphahymrhavirus hirtum
results/kaiju_out/6_cell1/6_cell1.out	0.007381	47	2170211	Lasius neglectus virus 2	Viruses	Pisuviricota	Pisoniviricetes	Picornavirales	Polycipiviridae	Sopolycivirus	Lasius neglectus virus 2
results/kaiju_out/6_cell1/6_cell1.out	0.006282	40	1923768	Xinzhou dimarhabdovirus virus 1	Viruses	NA	NA	NA	NA	NA	Xinzhou dimarhabdovirus virus 1
results/kaiju_out/6_cell1/6_cell1.out	0.006125	39	2684265	Culex pseudovishnui rhabdo-like virus	Viruses	Negarnaviricota	Monjiviricetes	Mononegavirales	Rhabdoviridae	Ohlsrhavirus	Ohlsrhavirus pseudovishnui
results/kaiju_out/6_cell1/6_cell1.out	0.005968	38	212035	Acanthamoeba polyphaga mimivirus	Viruses	Nucleocytoviricota	Megaviricetes	Imitervirales	Mimiviridae	Mimivirus	Mimivirus bradfordmassiliense
results/kaiju_out/6_cell1/6_cell1.out	0.005654	36	1972595	Ephemerovirus kimberley	Viruses	Negarnaviricota	Monjiviricetes	Mononegavirales	Rhabdoviridae	Ephemerovirus	Ephemerovirus kimberley
results/kaiju_out/6_cell1/6_cell1.out	0.005339	34	2787157	Hymenopteran rhabdo-related virus	Viruses	Negarnaviricota	Monjiviricetes	Mononegavirales	Rhabdoviridae	NA	Hymenopteran rhabdo-related virus
results/kaiju_out/6_cell1/6_cell1.out	0.004397	28	1002359	Drosophila ananassae sigmavirus	Viruses	Negarnaviricota	Monjiviricetes	Mononegavirales	Rhabdoviridae	Sigmavirus	Sigmavirus ananassae
results/kaiju_out/6_cell1/6_cell1.out	0.004083	26	1608100	Wuhan Ant Virus	Viruses	Negarnaviricota	Monjiviricetes	Mononegavirales	Rhabdoviridae	NA	Wuhan Ant Virus
results/kaiju_out/6_cell1/6_cell1.out	0.003612	23	3060017	Fadolivirus algeromassiliense	Viruses	Nucleocytoviricota	Megaviricetes	Imitervirales	Mimiviridae	Fadolivirus	Fadolivirus algeromassiliense
results/kaiju_out/6_cell1/6_cell1.out	0.003455	22	3044648	Megamimivirinae	Viruses	Nucleocytoviricota	Megaviricetes	Imitervirales	Mimiviridae	NA	NA
results/kaiju_out/6_cell1/6_cell1.out	0.002984	19	1256869	Perhabdovirus perca	Viruses	Negarnaviricota	Monjiviricetes	Mononegavirales	Rhabdoviridae	Perhabdovirus	Perhabdovirus perca
results/kaiju_out/6_cell1/6_cell1.out	0.002827	18	1982371	Roufvirus pIS4A	Viruses	Uroviricota	Caudoviricetes	NA	NA	Roufvirus	Roufvirus pIS4A
results/kaiju_out/6_cell1/6_cell1.out	0.00267	17	2894335	Burkholderia phage BgManors32	Viruses	Uroviricota	Caudoviricetes	NA	NA	Bigmanorsvirus	Bigmanorsvirus bgmanors32
results/kaiju_out/6_cell1/6_cell1.out	0.002356	15	2877507	Longquan Niviventer coninga ledantevirus 1	Viruses	Negarnaviricota	Monjiviricetes	Mononegavirales	Rhabdoviridae	Ledantevirus	Ledantevirus longquan
results/kaiju_out/6_cell1/6_cell1.out	0.002199	14	1923185	Hubei rhabdo-like virus 1	Viruses	NA	NA	NA	NA	NA	Hubei rhabdo-like virus 1
results/kaiju_out/6_cell1/6_cell1.out	0.002199	14	2877511	Wufeng Rhinolophus pearsonii tupavirus 1	Viruses	Negarnaviricota	Monjiviricetes	Mononegavirales	Rhabdoviridae	Tupavirus	Tupavirus pearsonii
results/kaiju_out/6_cell1/6_cell1.out	0.002042	13	1955137	Rhabdoviridae sp.	Viruses	Negarnaviricota	Monjiviricetes	Mononegavirales	Rhabdoviridae	NA	Rhabdoviridae sp.
results/kaiju_out/6_cell1/6_cell1.out	0.001885	12	373996	Micromonas pusilla virus SP1	Viruses	Nucleocytoviricota	Megaviricetes	Algavirales	Phycodnaviridae	Prasinovirus	Prasinovirus micromonas
results/kaiju_out/6_cell1/6_cell1.out	0.001885	12	1573458	Pseudomonas phage PS-1	Viruses	Uroviricota	Caudoviricetes	NA	NA	NA	Pseudomonas phage PS-1
results/kaiju_out/6_cell1/6_cell1.out	0.001885	12	2842422	Rhodovirinae	Viruses	Uroviricota	Caudoviricetes	NA	Schitoviridae	NA	NA
results/kaiju_out/6_cell1/6_cell1.out	0.001413	9	2014931	Kanyawara virus	Viruses	Negarnaviricota	Monjiviricetes	Mononegavirales	Rhabdoviridae	Ledantevirus	Ledantevirus kanyawara
results/kaiju_out/6_cell1/6_cell1.out	0.001256	8	2024608	Bodo saltans virus	Viruses	Nucleocytoviricota	Megaviricetes	Imitervirales	Mimiviridae	Theiavirus	Theiavirus salishense
results/kaiju_out/6_cell1/6_cell1.out	0.001099	7	932699	Bahia Grande virus	Viruses	Negarnaviricota	Monjiviricetes	Mononegavirales	Rhabdoviridae	Barhavirus	Barhavirus bahia
results/kaiju_out/6_cell1/6_cell1.out	0.001099	7	2059380	Flamingopox virus FGPVKD09	Viruses	Nucleocytoviricota	Pokkesviricetes	Chitovirales	Poxviridae	Avipoxvirus	Flamingopox virus FGPVKD09
results/kaiju_out/6_cell1/6_cell1.out	0.001099	7	2883949	Burkholderia phage BcepC6B	Viruses	Uroviricota	Caudoviricetes	NA	NA	Ryyoungvirus	Ryyoungvirus bcepC6B
results/kaiju_out/6_cell1/6_cell1.out	0.000942	6	880159	Bathycoccus sp. RCC1105 virus BpV1	Viruses	Nucleocytoviricota	Megaviricetes	Algavirales	Phycodnaviridae	Prasinovirus	Bathycoccus sp. RCC1105 virus BpV
results/kaiju_out/6_cell1/6_cell1.out	0.000942	6	1072176	Lyssavirus bokeloh	Viruses	Negarnaviricota	Monjiviricetes	Mononegavirales	Rhabdoviridae	Lyssavirus	Lyssavirus bokeloh
results/kaiju_out/6_cell1/6_cell1.out	0.000942	6	1573760	Lepeophtheirus salmonis rhabdovirus 9	Viruses	Negarnaviricota	Monjiviricetes	Mononegavirales	Rhabdoviridae	Caligrhavirus	Caligrhavirus salmonlouse
results/kaiju_out/6_cell1/6_cell1.out	0.000942	6	2014434	Escherichia phage D6	Viruses	Uroviricota	Caudoviricetes	NA	NA	NA	Escherichia phage D6
results/kaiju_out/6_cell1/6_cell1.out	0.000942	6	2480175	Elicom virus 1	Viruses	NA	NA	NA	NA	NA	Elicom virus 1
results/kaiju_out/6_cell1/6_cell1.out	0.000942	6	2732007	Nucleocytoviricota	Viruses	Nucleocytoviricota	NA	NA	NA	NA	NA
results/kaiju_out/6_cell1/6_cell1.out	0.000785	5	11270	Rhabdoviridae	Viruses	Negarnaviricota	Monjiviricetes	Mononegavirales	Rhabdoviridae	NA	NA
results/kaiju_out/6_cell1/6_cell1.out	0.000785	5	380442	Nkolbisson virus	Viruses	Negarnaviricota	Monjiviricetes	Mononegavirales	Rhabdoviridae	Ledantevirus	Ledantevirus nkolbisson
results/kaiju_out/6_cell1/6_cell1.out	0.000785	5	1002362	Muscina stabulans sigmavirus	Viruses	Negarnaviricota	Monjiviricetes	Mononegavirales	Rhabdoviridae	Sigmavirus	Sigmavirus muscina
results/kaiju_out/6_cell1/6_cell1.out	0.000785	5	2070181	Faecalibacterium phage FP_Brigit	Viruses	Uroviricota	Caudoviricetes	NA	NA	Brigitvirus	Brigitvirus brigit
results/kaiju_out/6_cell1/6_cell1.out	0.000785	5	2083181	Trichoplusia ni TED virus	Viruses	Artverviricota	Revtraviricetes	Ortervirales	Metaviridae	Errantivirus	Trichoplusia ni TED virus
results/kaiju_out/6_cell1/6_cell1.out	0.000785	5	2733124	Phapecoctavirus	Viruses	Uroviricota	Caudoviricetes	NA	NA	Phapecoctavirus	NA
results/kaiju_out/6_cell1/6_cell1.out	0.000471	3	1406950	North Creek virus	Viruses	Negarnaviricota	Monjiviricetes	Mononegavirales	Rhabdoviridae	Ohlsrhavirus	Ohlsrhavirus northcreek
results/kaiju_out/6_cell1/6_cell1.out	0.000471	3	1960255	Cacao swollen shoot CD virus	Viruses	Artverviricota	Revtraviricetes	Ortervirales	Caulimoviridae	Badnavirus	Badnavirus alphainflatheobromae
results/kaiju_out/6_cell1/6_cell1.out	0.000471	3	2070184	Faecalibacterium phage FP_Lugh	Viruses	Uroviricota	Caudoviricetes	NA	NA	Lughvirus	Lughvirus lugh
results/kaiju_out/6_cell1/6_cell1.out	0.000471	3	2126984	Tupanvirus deep ocean	Viruses	Nucleocytoviricota	Megaviricetes	Imitervirales	Mimiviridae	Tupanvirus	Tupanvirus deep ocean
results/kaiju_out/6_cell1/6_cell1.out	0.000471	3	2892035	Mediterranean bat virus	Viruses	Negarnaviricota	Monjiviricetes	Mononegavirales	Rhabdoviridae	Vesiculovirus	Vesiculovirus mediterranean
results/kaiju_out/6_cell1/6_cell1.out	0.000314	2	109981	Diachasmimorpha longicaudata entomopoxvirus	Viruses	Nucleocytoviricota	Pokkesviricetes	Chitovirales	Poxviridae	NA	Diachasmimorpha entomopoxvirus
results/kaiju_out/6_cell1/6_cell1.out	0.000314	2	1133022	Burkholderia phage vB_BceS_AH2	Viruses	Uroviricota	Caudoviricetes	NA	Casjensviridae	Ahduovirus	Burkholderia virus AH2
results/kaiju_out/6_cell1/6_cell1.out	0.000314	2	1241371	Abalone herpesvirus Victoria/AUS/2009	Viruses	Peploviricota	Herviviricetes	Herpesvirales	Malacoherpesviridae	Aurivirus	Aurivirus haliotidmalaco1
results/kaiju_out/6_cell1/6_cell1.out	0.000314	2	1272942	Gray Lodge virus	Viruses	Negarnaviricota	Monjiviricetes	Mononegavirales	Rhabdoviridae	Hapavirus	Hapavirus graylodge
results/kaiju_out/6_cell1/6_cell1.out	0.000314	2	1408144	Fikirini virus	Viruses	Negarnaviricota	Monjiviricetes	Mononegavirales	Rhabdoviridae	Ledantevirus	Ledantevirus fikirini
results/kaiju_out/6_cell1/6_cell1.out	0.000314	2	1608090	Taishun Tick Virus	Viruses	Negarnaviricota	Monjiviricetes	Mononegavirales	Rhabdoviridae	NA	Taishun Tick Virus
results/kaiju_out/6_cell1/6_cell1.out	0.000314	2	1608146	Yongjia Tick Virus 2	Viruses	Negarnaviricota	Monjiviricetes	Mononegavirales	Rhabdoviridae	Ledantevirus	Ledantevirus yongjia
results/kaiju_out/6_cell1/6_cell1.out	0.000314	2	1922879	Hubei diptera virus 18	Viruses	NA	NA	NA	NA	NA	Hubei diptera virus 18
results/kaiju_out/6_cell1/6_cell1.out	0.000314	2	1923687	Wuchan romanomermis nematode virus 3	Viruses	NA	NA	NA	NA	NA	Wuchan romanomermis nematode virus 3
results/kaiju_out/6_cell1/6_cell1.out	0.000314	2	2021721	Holmes Jungle virus	Viruses	Negarnaviricota	Monjiviricetes	Mononegavirales	Rhabdoviridae	Hapavirus	Hapavirus holmes
results/kaiju_out/6_cell1/6_cell1.out	0.000314	2	2079134	Dishui lake phycodnavirus 1	Viruses	Nucleocytoviricota	Megaviricetes	Algavirales	Phycodnaviridae	Prasinovirus	Dishui lake phycodnavirus 1
results/kaiju_out/6_cell1/6_cell1.out	0.000314	2	3071315	Wuhan redfin culter dimarhabdovirus	Viruses	Negarnaviricota	Monjiviricetes	Mononegavirales	Rhabdoviridae	Scophrhavirus	Scophrhavirus chanodychthys
results/kaiju_out/6_cell1/6_cell1.out	0.000157	1	10860	Inoviridae	Viruses	Hofneiviricota	Faserviricetes	Tubulavirales	Inoviridae	NA	NA
results/kaiju_out/6_cell1/6_cell1.out	0.000157	1	32613	Ephemerovirus	Viruses	Negarnaviricota	Monjiviricetes	Mononegavirales	Rhabdoviridae	Ephemerovirus	NA
results/kaiju_out/6_cell1/6_cell1.out	0.000157	1	44088	Canarypox virus	Viruses	Nucleocytoviricota	Pokkesviricetes	Chitovirales	Poxviridae	Avipoxvirus	Canarypox virus
results/kaiju_out/6_cell1/6_cell1.out	0.000157	1	160484	Discula destructiva virus 2	Viruses	Pisuviricota	Duplopiviricetes	Durnavirales	Partitiviridae	Gammapartitivirus	Discula destructiva virus 2
results/kaiju_out/6_cell1/6_cell1.out	0.000157	1	200403	Mosqueiro virus	Viruses	Negarnaviricota	Monjiviricetes	Mononegavirales	Rhabdoviridae	Hapavirus	Hapavirus mosqueiro
results/kaiju_out/6_cell1/6_cell1.out	0.000157	1	256729	lymphocystis disease virus-China	Viruses	Nucleocytoviricota	Megaviricetes	Pimascovirales	Iridoviridae	Lymphocystivirus	Lymphocystis disease virus 2
results/kaiju_out/6_cell1/6_cell1.out	0.000157	1	455364	Chrysochromulina ericina virus	Viruses	Nucleocytoviricota	Megaviricetes	Algavirales	Phycodnaviridae	NA	Chrysochromulina ericina virus
results/kaiju_out/6_cell1/6_cell1.out	0.000157	1	710545	Durham virus	Viruses	Negarnaviricota	Monjiviricetes	Mononegavirales	Rhabdoviridae	Tupavirus	Tupavirus durham
results/kaiju_out/6_cell1/6_cell1.out	0.000157	1	1124849	Pseudomonas phage OBP	Viruses	Uroviricota	Caudoviricetes	NA	NA	Petsuvirus	Pseudomonas phage OBP
results/kaiju_out/6_cell1/6_cell1.out	0.000157	1	1308858	Sigmavirus	Viruses	Negarnaviricota	Monjiviricetes	Mononegavirales	Rhabdoviridae	Sigmavirus	NA
results/kaiju_out/6_cell1/6_cell1.out	0.000157	1	1308859	Drosophila affinis sigmavirus	Viruses	Negarnaviricota	Monjiviricetes	Mononegavirales	Rhabdoviridae	Sigmavirus	Sigmavirus affinis
results/kaiju_out/6_cell1/6_cell1.out	0.000157	1	1310424	Verticillium dahliae partitivirus 1	Viruses	Pisuviricota	Duplopiviricetes	Durnavirales	Partitiviridae	NA	Verticillium dahliae partitivirus 1
results/kaiju_out/6_cell1/6_cell1.out	0.000157	1	1460070	Ralstonia phage 1 NP-2014	Viruses	Hofneiviricota	Faserviricetes	Tubulavirales	Inoviridae	NA	Ralstonia phage 1 NP-2014
results/kaiju_out/6_cell1/6_cell1.out	0.000157	1	1504288	Bovine gammaherpesvirus 6	Viruses	Peploviricota	Herviviricetes	Herpesvirales	Orthoherpesviridae	Macavirus	Macavirus bovinegamma6
results/kaiju_out/6_cell1/6_cell1.out	0.000157	1	1513300	Tupavirus	Viruses	Negarnaviricota	Monjiviricetes	Mononegavirales	Rhabdoviridae	Tupavirus	NA
results/kaiju_out/6_cell1/6_cell1.out	0.000157	1	1573761	Lepeophtheirus salmonis rhabdovirus 127	Viruses	Negarnaviricota	Monjiviricetes	Mononegavirales	Rhabdoviridae	Caligrhavirus	Caligrhavirus lepeophtheirus
results/kaiju_out/6_cell1/6_cell1.out	0.000157	1	1608085	Tacheng Tick Virus 3	Viruses	Negarnaviricota	Monjiviricetes	Mononegavirales	Rhabdoviridae	NA	Tacheng Tick Virus 3
results/kaiju_out/6_cell1/6_cell1.out	0.000157	1	1758878	Tongilchon virus 1	Viruses	Negarnaviricota	Monjiviricetes	Mononegavirales	Rhabdoviridae	Ohlsrhavirus	Ohlsrhavirus tongilchon
results/kaiju_out/6_cell1/6_cell1.out	0.000157	1	1978532	Ledantevirus	Viruses	Negarnaviricota	Monjiviricetes	Mononegavirales	Rhabdoviridae	Ledantevirus	NA
results/kaiju_out/6_cell1/6_cell1.out	0.000157	1	2023057	Orpheovirus IHUMI-LCC2	Viruses	Nucleocytoviricota	Megaviricetes	Algavirales	Phycodnaviridae	NA	Orpheovirus IHUMI-LCC2
results/kaiju_out/6_cell1/6_cell1.out	0.000157	1	2107708	Pandoravirus neocaledonia	Viruses	NA	NA	NA	NA	Pandoravirus	Pandoravirus neocaledonia
results/kaiju_out/6_cell1/6_cell1.out	0.000157	1	2115967	Burkholderia phage vB_BmuP_KL4	Viruses	Uroviricota	Caudoviricetes	NA	NA	Kelquatrovirus	Kelquatrovirus KL4
results/kaiju_out/6_cell1/6_cell1.out	0.000157	1	2598784	Harbour porpoise rhabdovirus	Viruses	Negarnaviricota	Monjiviricetes	Mononegavirales	Rhabdoviridae	Cetarhavirus	Cetarhavirus phocoena
results/kaiju_out/6_cell1/6_cell1.out	0.000157	1	2731619	Caudoviricetes	Viruses	Uroviricota	Caudoviricetes	NA	NA	NA	NA
results/kaiju_out/6_cell1/6_cell1.out	0.000157	1	2849739	Hubei dimarhabdovirus 1	Viruses	Negarnaviricota	Monjiviricetes	Mononegavirales	Rhabdoviridae	Sigmavirus	Sigmavirus ying
results/kaiju_out/6_cell1/6_cell1.out	0	0	NA	cannot be assigned to a (non-viral) species	cannot be assigned to a (non-viral) species
results/kaiju_out/6_cell1/6_cell1.out	85.2942	543129	NA	unclassified	unclassified
		636771		Total reads

## Sheet: 3 adults
File	Percent	Reads	Taxon_id	Scientific_name	Taxa	Phylum	Class	Order	Family	Genus	Species
results/kaiju_out/7_cell1/7_cell1.out	13.2888	88261	2010277	Culex rhabdo-like virus	Viruses	Negarnaviricota	Monjiviricetes	Mononegavirales	Rhabdoviridae	Ohlsrhavirus	Ohlsrhavirus culex
results/kaiju_out/7_cell1/7_cell1.out	10.8571	72110	2040592	Ohlsdorf virus	Viruses	Negarnaviricota	Monjiviricetes	Mononegavirales	Rhabdoviridae	Ohlsrhavirus	Ohlsrhavirus ohlsdorf
results/kaiju_out/7_cell1/7_cell1.out	5.83656	38765	1803263	Riverside virus 1	Viruses	Negarnaviricota	Monjiviricetes	Mononegavirales	Rhabdoviridae	Ohlsrhavirus	Ohlsrhavirus riverside
results/kaiju_out/7_cell1/7_cell1.out	1.14066	7576	2733252	Ohlsrhavirus	Viruses	Negarnaviricota	Monjiviricetes	Mononegavirales	Rhabdoviridae	Ohlsrhavirus	NA
results/kaiju_out/7_cell1/7_cell1.out	0.828547	5503	936149	Scophthalmus maximus rhabdovirus	Viruses	Negarnaviricota	Monjiviricetes	Mononegavirales	Rhabdoviridae	Scophrhavirus	Scophrhavirus maximus
results/kaiju_out/7_cell1/7_cell1.out	0.64486	4283	11286	Lyssavirus	Viruses	Negarnaviricota	Monjiviricetes	Mononegavirales	Rhabdoviridae	Lyssavirus	NA
results/kaiju_out/7_cell1/7_cell1.out	0.372643	2475	1802938	Pararge aegeria rhabdovirus	Viruses	Negarnaviricota	Monjiviricetes	Mononegavirales	Rhabdoviridae	Alphapaprhavirus	Alphapaprhavirus pararge
results/kaiju_out/7_cell1/7_cell1.out	0.245267	1629	1272957	Sena Madureira virus	Viruses	Negarnaviricota	Monjiviricetes	Mononegavirales	Rhabdoviridae	Sripuvirus	Sripuvirus madureira
results/kaiju_out/7_cell1/7_cell1.out	0.11774	782	1802949	Ceratitis capitata sigmavirus	Viruses	Negarnaviricota	Monjiviricetes	Mononegavirales	Rhabdoviridae	Sigmavirus	Sigmavirus capitata
results/kaiju_out/7_cell1/7_cell1.out	0.083713	556	318843	Almpiwar virus	Viruses	Negarnaviricota	Monjiviricetes	Mononegavirales	Rhabdoviridae	Sripuvirus	Sripuvirus almpiwar
results/kaiju_out/7_cell1/7_cell1.out	0.060978	405	322019	Chlorovirus heliozoae	Viruses	Nucleocytoviricota	Megaviricetes	Algavirales	Phycodnaviridae	Chlorovirus	Chlorovirus heliozoae
results/kaiju_out/7_cell1/7_cell1.out	0.053149	353	1608137	Wuhan Tick Virus 1	Viruses	Negarnaviricota	Monjiviricetes	Mononegavirales	Rhabdoviridae	Alpharicinrhavirus	Alpharicinrhavirus wuhan
results/kaiju_out/7_cell1/7_cell1.out	0.050288	334	1736767	Eelpout rhabdovirus	Viruses	Negarnaviricota	Monjiviricetes	Mononegavirales	Rhabdoviridae	Siniperhavirus	Siniperhavirus zoarces
results/kaiju_out/7_cell1/7_cell1.out	0.035081	233	1272943	Joinjakaka virus	Viruses	Negarnaviricota	Monjiviricetes	Mononegavirales	Rhabdoviridae	Hapavirus	Hapavirus joinjakaka
results/kaiju_out/7_cell1/7_cell1.out	0.029811	198	2842407	Alpharhabdovirinae	Viruses	Negarnaviricota	Monjiviricetes	Mononegavirales	Rhabdoviridae	NA	NA
results/kaiju_out/7_cell1/7_cell1.out	0.015659	104	1972595	Ephemerovirus kimberley	Viruses	Negarnaviricota	Monjiviricetes	Mononegavirales	Rhabdoviridae	Ephemerovirus	Ephemerovirus kimberley
results/kaiju_out/7_cell1/7_cell1.out	0.015659	104	3060017	Fadolivirus algeromassiliense	Viruses	Nucleocytoviricota	Megaviricetes	Imitervirales	Mimiviridae	Fadolivirus	Fadolivirus algeromassiliense
results/kaiju_out/7_cell1/7_cell1.out	0.0134	89	425010	Botryotinia fuckeliana partitivirus 1	Viruses	Pisuviricota	Duplopiviricetes	Durnavirales	Partitiviridae	NA	Botryotinia fuckeliana partitivirus 1
results/kaiju_out/7_cell1/7_cell1.out	0.01325	88	1002359	Drosophila ananassae sigmavirus	Viruses	Negarnaviricota	Monjiviricetes	Mononegavirales	Rhabdoviridae	Sigmavirus	Sigmavirus ananassae
results/kaiju_out/7_cell1/7_cell1.out	0.012948	86	2684265	Culex pseudovishnui rhabdo-like virus	Viruses	Negarnaviricota	Monjiviricetes	Mononegavirales	Rhabdoviridae	Ohlsrhavirus	Ohlsrhavirus pseudovishnui
results/kaiju_out/7_cell1/7_cell1.out	0.010991	73	1923229	Hubei sobemo-like virus 41	Viruses	NA	NA	NA	NA	NA	Hubei sobemo-like virus 41
results/kaiju_out/7_cell1/7_cell1.out	0.009636	64	1923768	Xinzhou dimarhabdovirus virus 1	Viruses	NA	NA	NA	NA	NA	Xinzhou dimarhabdovirus virus 1
results/kaiju_out/7_cell1/7_cell1.out	0.008432	56	2024608	Bodo saltans virus	Viruses	Nucleocytoviricota	Megaviricetes	Imitervirales	Mimiviridae	Theiavirus	Theiavirus salishense
results/kaiju_out/7_cell1/7_cell1.out	0.008281	55	2877507	Longquan Niviventer coninga ledantevirus 1	Viruses	Negarnaviricota	Monjiviricetes	Mononegavirales	Rhabdoviridae	Ledantevirus	Ledantevirus longquan
results/kaiju_out/7_cell1/7_cell1.out	0.007829	52	3044648	Megamimivirinae	Viruses	Nucleocytoviricota	Megaviricetes	Imitervirales	Mimiviridae	NA	NA
results/kaiju_out/7_cell1/7_cell1.out	0.007528	50	212035	Acanthamoeba polyphaga mimivirus	Viruses	Nucleocytoviricota	Megaviricetes	Imitervirales	Mimiviridae	Mimivirus	Mimivirus bradfordmassiliense
results/kaiju_out/7_cell1/7_cell1.out	0.007378	49	2059380	Flamingopox virus FGPVKD09	Viruses	Nucleocytoviricota	Pokkesviricetes	Chitovirales	Poxviridae	Avipoxvirus	Flamingopox virus FGPVKD09
results/kaiju_out/7_cell1/7_cell1.out	0.00542	36	2083181	Trichoplusia ni TED virus	Viruses	Artverviricota	Revtraviricetes	Ortervirales	Metaviridae	Errantivirus	Trichoplusia ni TED virus
results/kaiju_out/7_cell1/7_cell1.out	0.004667	31	373996	Micromonas pusilla virus SP1	Viruses	Nucleocytoviricota	Megaviricetes	Algavirales	Phycodnaviridae	Prasinovirus	Prasinovirus micromonas
results/kaiju_out/7_cell1/7_cell1.out	0.003915	26	1573760	Lepeophtheirus salmonis rhabdovirus 9	Viruses	Negarnaviricota	Monjiviricetes	Mononegavirales	Rhabdoviridae	Caligrhavirus	Caligrhavirus salmonlouse
results/kaiju_out/7_cell1/7_cell1.out	0.003162	21	932699	Bahia Grande virus	Viruses	Negarnaviricota	Monjiviricetes	Mononegavirales	Rhabdoviridae	Barhavirus	Barhavirus bahia
results/kaiju_out/7_cell1/7_cell1.out	0.003162	21	1256869	Perhabdovirus perca	Viruses	Negarnaviricota	Monjiviricetes	Mononegavirales	Rhabdoviridae	Perhabdovirus	Perhabdovirus perca
results/kaiju_out/7_cell1/7_cell1.out	0.003011	20	380442	Nkolbisson virus	Viruses	Negarnaviricota	Monjiviricetes	Mononegavirales	Rhabdoviridae	Ledantevirus	Ledantevirus nkolbisson
results/kaiju_out/7_cell1/7_cell1.out	0.002861	19	2732007	Nucleocytoviricota	Viruses	Nucleocytoviricota	NA	NA	NA	NA	NA
results/kaiju_out/7_cell1/7_cell1.out	0.002861	19	3052000	Betanudivirus hezeae	Viruses	NA	Naldaviricetes	Lefavirales	Nudiviridae	Betanudivirus	Betanudivirus hezeae
results/kaiju_out/7_cell1/7_cell1.out	0.00271	18	1955137	Rhabdoviridae sp.	Viruses	Negarnaviricota	Monjiviricetes	Mononegavirales	Rhabdoviridae	NA	Rhabdoviridae sp.
results/kaiju_out/7_cell1/7_cell1.out	0.00256	17	2877511	Wufeng Rhinolophus pearsonii tupavirus 1	Viruses	Negarnaviricota	Monjiviricetes	Mononegavirales	Rhabdoviridae	Tupavirus	Tupavirus pearsonii
results/kaiju_out/7_cell1/7_cell1.out	0.002409	16	1922927	Hubei mosquito virus 3	Viruses	NA	NA	NA	NA	NA	Hubei mosquito virus 3
results/kaiju_out/7_cell1/7_cell1.out	0.002108	14	11270	Rhabdoviridae	Viruses	Negarnaviricota	Monjiviricetes	Mononegavirales	Rhabdoviridae	NA	NA
results/kaiju_out/7_cell1/7_cell1.out	0.002108	14	693272	Cafeteria roenbergensis virus BV-PW1	Viruses	Nucleocytoviricota	Megaviricetes	Imitervirales	Mimiviridae	Rheavirus	Rheavirus sinusmexicani
results/kaiju_out/7_cell1/7_cell1.out	0.002108	14	2126984	Tupanvirus deep ocean	Viruses	Nucleocytoviricota	Megaviricetes	Imitervirales	Mimiviridae	Tupanvirus	Tupanvirus deep ocean
results/kaiju_out/7_cell1/7_cell1.out	0.001807	12	1072176	Lyssavirus bokeloh	Viruses	Negarnaviricota	Monjiviricetes	Mononegavirales	Rhabdoviridae	Lyssavirus	Lyssavirus bokeloh
results/kaiju_out/7_cell1/7_cell1.out	0.001807	12	1406950	North Creek virus	Viruses	Negarnaviricota	Monjiviricetes	Mononegavirales	Rhabdoviridae	Ohlsrhavirus	Ohlsrhavirus northcreek
results/kaiju_out/7_cell1/7_cell1.out	0.001807	12	2014931	Kanyawara virus	Viruses	Negarnaviricota	Monjiviricetes	Mononegavirales	Rhabdoviridae	Ledantevirus	Ledantevirus kanyawara
results/kaiju_out/7_cell1/7_cell1.out	0.001506	10	880159	Bathycoccus sp. RCC1105 virus BpV1	Viruses	Nucleocytoviricota	Megaviricetes	Algavirales	Phycodnaviridae	Prasinovirus	Bathycoccus sp. RCC1105 virus BpV
results/kaiju_out/7_cell1/7_cell1.out	0.001506	10	1293572	Mythimna separata entomopoxvirus 'L'	Viruses	Nucleocytoviricota	Pokkesviricetes	Chitovirales	Poxviridae	Betaentomopoxvirus	Mythimna separata entomopoxvirus
results/kaiju_out/7_cell1/7_cell1.out	0.001506	10	1922504	Beihai partiti-like virus 2	Viruses	NA	NA	NA	NA	NA	Beihai partiti-like virus 2
results/kaiju_out/7_cell1/7_cell1.out	0.001355	9	1002362	Muscina stabulans sigmavirus	Viruses	Negarnaviricota	Monjiviricetes	Mononegavirales	Rhabdoviridae	Sigmavirus	Sigmavirus muscina
results/kaiju_out/7_cell1/7_cell1.out	0.001054	7	158683	Diadromus pulchellus ascovirus 4a	Viruses	Nucleocytoviricota	Megaviricetes	Pimascovirales	Ascoviridae	Toursvirus	Toursvirus dptv1a
results/kaiju_out/7_cell1/7_cell1.out	0.001054	7	2847803	hymenopteran rhabdo-related virus 109	Viruses	Negarnaviricota	Monjiviricetes	Mononegavirales	Rhabdoviridae	Alphahymrhavirus	Alphahymrhavirus hirtum
results/kaiju_out/7_cell1/7_cell1.out	0.000903	6	251749	Phaeocystis globosa virus	Viruses	Nucleocytoviricota	Megaviricetes	Algavirales	Phycodnaviridae	Prymnesiovirus	Phaeocystis globosa virus
results/kaiju_out/7_cell1/7_cell1.out	0.000903	6	455364	Chrysochromulina ericina virus	Viruses	Nucleocytoviricota	Megaviricetes	Algavirales	Phycodnaviridae	NA	Chrysochromulina ericina virus
results/kaiju_out/7_cell1/7_cell1.out	0.000903	6	2559587	Riboviria	Viruses	NA	NA	NA	NA	NA	NA
results/kaiju_out/7_cell1/7_cell1.out	0.000753	5	1308	Streptococcus thermophilus	Bacteria	Bacillota	Bacilli	Lactobacillales	Streptococcaceae	Streptococcus	Streptococcus thermophilus
results/kaiju_out/7_cell1/7_cell1.out	0.000753	5	58094	Choristoneura rosaceana nucleopolyhedrovirus	Viruses	NA	Naldaviricetes	Lefavirales	Baculoviridae	Alphabaculovirus	Alphabaculovirus chorosaceanae
results/kaiju_out/7_cell1/7_cell1.out	0.000753	5	381899	Paramecium bursaria Chlorella virus A1	Viruses	Nucleocytoviricota	Megaviricetes	Algavirales	Phycodnaviridae	Chlorovirus	Paramecium bursaria Chlorella virus A1
results/kaiju_out/7_cell1/7_cell1.out	0.000753	5	944644	Marseilleviridae	Viruses	Nucleocytoviricota	Megaviricetes	Pimascovirales	Marseilleviridae	NA	NA
results/kaiju_out/7_cell1/7_cell1.out	0.000753	5	1241371	Abalone herpesvirus Victoria/AUS/2009	Viruses	Peploviricota	Herviviricetes	Herpesvirales	Malacoherpesviridae	Aurivirus	Aurivirus haliotidmalaco1
results/kaiju_out/7_cell1/7_cell1.out	0.000753	5	1608146	Yongjia Tick Virus 2	Viruses	Negarnaviricota	Monjiviricetes	Mononegavirales	Rhabdoviridae	Ledantevirus	Ledantevirus yongjia
results/kaiju_out/7_cell1/7_cell1.out	0.000753	5	2126985	Tupanvirus soda lake	Viruses	Nucleocytoviricota	Megaviricetes	Imitervirales	Mimiviridae	Tupanvirus	Tupanvirus soda lake
results/kaiju_out/7_cell1/7_cell1.out	0.000753	5	3071315	Wuhan redfin culter dimarhabdovirus	Viruses	Negarnaviricota	Monjiviricetes	Mononegavirales	Rhabdoviridae	Scophrhavirus	Scophrhavirus chanodychthys
results/kaiju_out/7_cell1/7_cell1.out	0.000602	4	1046267	Operophtera brumata nucleopolyhedrovirus	Viruses	NA	Naldaviricetes	Lefavirales	Baculoviridae	Alphabaculovirus	Alphabaculovirus opbrumatae
results/kaiju_out/7_cell1/7_cell1.out	0.000602	4	2060084	Pandoravirus	Viruses	NA	NA	NA	NA	Pandoravirus	NA
results/kaiju_out/7_cell1/7_cell1.out	0.000602	4	2079134	Dishui lake phycodnavirus 1	Viruses	Nucleocytoviricota	Megaviricetes	Algavirales	Phycodnaviridae	Prasinovirus	Dishui lake phycodnavirus 1
results/kaiju_out/7_cell1/7_cell1.out	0.000452	3	685443	Eel virus European X	Viruses	Negarnaviricota	Monjiviricetes	Mononegavirales	Rhabdoviridae	Perhabdovirus	Perhabdovirus anguilla
results/kaiju_out/7_cell1/7_cell1.out	0.000452	3	880158	unclassified Prasinovirus	Viruses	Nucleocytoviricota	Megaviricetes	Algavirales	Phycodnaviridae	Prasinovirus	NA
results/kaiju_out/7_cell1/7_cell1.out	0.000452	3	948870	Escherichia phage phi92	Viruses	Uroviricota	Caudoviricetes	NA	NA	Justusliebigvirus	Justusliebigvirus phi92
results/kaiju_out/7_cell1/7_cell1.out	0.000452	3	2070181	Faecalibacterium phage FP_Brigit	Viruses	Uroviricota	Caudoviricetes	NA	NA	Brigitvirus	Brigitvirus brigit
results/kaiju_out/7_cell1/7_cell1.out	0.000452	3	2731619	Caudoviricetes	Viruses	Uroviricota	Caudoviricetes	NA	NA	NA	NA
results/kaiju_out/7_cell1/7_cell1.out	0.000452	3	2883949	Burkholderia phage BcepC6B	Viruses	Uroviricota	Caudoviricetes	NA	NA	Ryyoungvirus	Ryyoungvirus bcepC6B
results/kaiju_out/7_cell1/7_cell1.out	0.000301	2	10239	Viruses	Viruses	NA	NA	NA	NA	NA	NA
results/kaiju_out/7_cell1/7_cell1.out	0.000301	2	67082	BeAn 58058 virus	Viruses	Nucleocytoviricota	Pokkesviricetes	Chitovirales	Poxviridae	Oryzopoxvirus	BeAn 58058 virus
results/kaiju_out/7_cell1/7_cell1.out	0.000301	2	109981	Diachasmimorpha longicaudata entomopoxvirus	Viruses	Nucleocytoviricota	Pokkesviricetes	Chitovirales	Poxviridae	NA	Diachasmimorpha entomopoxvirus
results/kaiju_out/7_cell1/7_cell1.out	0.000301	2	257816	Bracoviriform glomeratae	Viruses	NA	NA	NA	Polydnaviriformidae	Bracoviriform	Bracoviriform glomeratae
results/kaiju_out/7_cell1/7_cell1.out	0.000301	2	1513299	Sprivivirus	Viruses	Negarnaviricota	Monjiviricetes	Mononegavirales	Rhabdoviridae	Sprivivirus	NA
results/kaiju_out/7_cell1/7_cell1.out	0.000301	2	1654357	La Jolla virus	Viruses	Pisuviricota	Pisoniviricetes	Picornavirales	Iflaviridae	NA	La Jolla virus
results/kaiju_out/7_cell1/7_cell1.out	0.000301	2	1923185	Hubei rhabdo-like virus 1	Viruses	NA	NA	NA	NA	NA	Hubei rhabdo-like virus 1
results/kaiju_out/7_cell1/7_cell1.out	0.000301	2	2021721	Holmes Jungle virus	Viruses	Negarnaviricota	Monjiviricetes	Mononegavirales	Rhabdoviridae	Hapavirus	Hapavirus holmes
results/kaiju_out/7_cell1/7_cell1.out	0.000301	2	2024264	Agrobacterium phage Atu_ph07	Viruses	Uroviricota	Caudoviricetes	NA	NA	Polybotosvirus	Polybotosvirus Atuph07
results/kaiju_out/7_cell1/7_cell1.out	0.000301	2	2094720	Tupanvirus	Viruses	Nucleocytoviricota	Megaviricetes	Imitervirales	Mimiviridae	Tupanvirus	NA
results/kaiju_out/7_cell1/7_cell1.out	0.000301	2	2107708	Pandoravirus neocaledonia	Viruses	NA	NA	NA	NA	Pandoravirus	Pandoravirus neocaledonia
results/kaiju_out/7_cell1/7_cell1.out	0.000301	2	2170211	Lasius neglectus virus 2	Viruses	Pisuviricota	Pisoniviricetes	Picornavirales	Polycipiviridae	Sopolycivirus	Lasius neglectus virus 2
results/kaiju_out/7_cell1/7_cell1.out	0.000301	2	2928257	Porcine ephemerovirus 2	Viruses	Negarnaviricota	Monjiviricetes	Mononegavirales	Rhabdoviridae	Ephemerovirus	Porcine ephemerovirus 2
results/kaiju_out/7_cell1/7_cell1.out	0.000301	2	2929007	Wenzhou Rhinolophus pusillus ledantevirus 1	Viruses	Negarnaviricota	Monjiviricetes	Mononegavirales	Rhabdoviridae	Ledantevirus	Ledantevirus wenzhou
results/kaiju_out/7_cell1/7_cell1.out	0.000151	1	11274	Piry virus	Viruses	Negarnaviricota	Monjiviricetes	Mononegavirales	Rhabdoviridae	Vesiculovirus	Vesiculovirus piry
results/kaiju_out/7_cell1/7_cell1.out	0.000151	1	12242	Tobacco mosaic virus	Viruses	Kitrinoviricota	Alsuviricetes	Martellivirales	Virgaviridae	Tobamovirus	Tobacco mosaic virus
results/kaiju_out/7_cell1/7_cell1.out	0.000151	1	181082	Emiliania huxleyi virus 86	Viruses	Nucleocytoviricota	Megaviricetes	Algavirales	Phycodnaviridae	Coccolithovirus	Emiliania huxleyi virus 86
results/kaiju_out/7_cell1/7_cell1.out	0.000151	1	318844	Tibrogargan virus	Viruses	Negarnaviricota	Monjiviricetes	Mononegavirales	Rhabdoviridae	Tibrovirus	Tibrovirus tibrogargan
results/kaiju_out/7_cell1/7_cell1.out	0.000151	1	328615	Trichoplusia ni ascovirus 2c	Viruses	Nucleocytoviricota	Megaviricetes	Pimascovirales	Ascoviridae	Ascovirus	Trichoplusia ni ascovirus 2c
results/kaiju_out/7_cell1/7_cell1.out	0.000151	1	1213198	Lleida bat lyssavirus	Viruses	Negarnaviricota	Monjiviricetes	Mononegavirales	Rhabdoviridae	Lyssavirus	Lyssavirus lleida
results/kaiju_out/7_cell1/7_cell1.out	0.000151	1	1272942	Gray Lodge virus	Viruses	Negarnaviricota	Monjiviricetes	Mononegavirales	Rhabdoviridae	Hapavirus	Hapavirus graylodge
results/kaiju_out/7_cell1/7_cell1.out	0.000151	1	1307957	Clanis bilineata nucleopolyhedrovirus	Viruses	NA	Naldaviricetes	Lefavirales	Baculoviridae	Alphabaculovirus	Alphabaculovirus clabilineatae
results/kaiju_out/7_cell1/7_cell1.out	0.000151	1	1308858	Sigmavirus	Viruses	Negarnaviricota	Monjiviricetes	Mononegavirales	Rhabdoviridae	Sigmavirus	NA
results/kaiju_out/7_cell1/7_cell1.out	0.000151	1	1474867	Aureococcus anophagefferens virus	Viruses	Nucleocytoviricota	Megaviricetes	Imitervirales	Schizomimiviridae	Kratosvirus	Kratosvirus quantuckense
results/kaiju_out/7_cell1/7_cell1.out	0.000151	1	1513300	Tupavirus	Viruses	Negarnaviricota	Monjiviricetes	Mononegavirales	Rhabdoviridae	Tupavirus	NA
results/kaiju_out/7_cell1/7_cell1.out	0.000151	1	1573761	Lepeophtheirus salmonis rhabdovirus 127	Viruses	Negarnaviricota	Monjiviricetes	Mononegavirales	Rhabdoviridae	Caligrhavirus	Caligrhavirus lepeophtheirus
results/kaiju_out/7_cell1/7_cell1.out	0.000151	1	1608085	Tacheng Tick Virus 3	Viruses	Negarnaviricota	Monjiviricetes	Mononegavirales	Rhabdoviridae	NA	Tacheng Tick Virus 3
results/kaiju_out/7_cell1/7_cell1.out	0.000151	1	1608090	Taishun Tick Virus	Viruses	Negarnaviricota	Monjiviricetes	Mononegavirales	Rhabdoviridae	NA	Taishun Tick Virus
results/kaiju_out/7_cell1/7_cell1.out	0.000151	1	1675865	Perigonia lusca single nucleopolyhedrovirus	Viruses	NA	Naldaviricetes	Lefavirales	Baculoviridae	Alphabaculovirus	Alphabaculovirus peluscae
results/kaiju_out/7_cell1/7_cell1.out	0.000151	1	1697349	Scale drop disease virus	Viruses	Nucleocytoviricota	Megaviricetes	Pimascovirales	Iridoviridae	Megalocytivirus	Scale drop disease virus
results/kaiju_out/7_cell1/7_cell1.out	0.000151	1	1758878	Tongilchon virus 1	Viruses	Negarnaviricota	Monjiviricetes	Mononegavirales	Rhabdoviridae	Ohlsrhavirus	Ohlsrhavirus tongilchon
results/kaiju_out/7_cell1/7_cell1.out	0.000151	1	1922356	Beihai barnacle virus 12	Viruses	NA	NA	NA	NA	NA	Beihai barnacle virus 12
results/kaiju_out/7_cell1/7_cell1.out	0.000151	1	1922868	Hubei dimarhabdovirus virus 3	Viruses	NA	NA	NA	NA	NA	Hubei dimarhabdovirus virus 3
results/kaiju_out/7_cell1/7_cell1.out	0.000151	1	1960255	Cacao swollen shoot CD virus	Viruses	Artverviricota	Revtraviricetes	Ortervirales	Caulimoviridae	Badnavirus	Badnavirus alphainflatheobromae
results/kaiju_out/7_cell1/7_cell1.out	0.000151	1	1977630	Klosneuvirinae	Viruses	Nucleocytoviricota	Megaviricetes	Imitervirales	Mimiviridae	NA	NA
results/kaiju_out/7_cell1/7_cell1.out	0.000151	1	2029657	Bordetella phage vB_BbrM_PHB04	Viruses	Uroviricota	Caudoviricetes	NA	NA	Phabquatrovirus	Phabquatrovirus PHB04
results/kaiju_out/7_cell1/7_cell1.out	0.000151	1	2732523	Megaviricetes	Viruses	Nucleocytoviricota	Megaviricetes	NA	NA	NA	NA
results/kaiju_out/7_cell1/7_cell1.out	0.000151	1	2733104	Eurybiavirus	Viruses	Uroviricota	Caudoviricetes	NA	NA	Eurybiavirus	NA
results/kaiju_out/7_cell1/7_cell1.out	0.000151	1	2787157	Hymenopteran rhabdo-related virus	Viruses	Negarnaviricota	Monjiviricetes	Mononegavirales	Rhabdoviridae	NA	Hymenopteran rhabdo-related virus
results/kaiju_out/7_cell1/7_cell1.out	0.000151	1	2801477	Flavobacterium phage vB_FspM_immuto_2-6A	Viruses	Uroviricota	Caudoviricetes	NA	NA	Immutovirus	Immutovirus immuto
results/kaiju_out/7_cell1/7_cell1.out	0.000151	1	2842946	Peeveelvirus	Viruses	Uroviricota	Caudoviricetes	NA	NA	Peeveelvirus	NA
results/kaiju_out/7_cell1/7_cell1.out	0.000151	1	2843429	Nesevirus	Viruses	Uroviricota	Caudoviricetes	NA	NA	Nesevirus	NA
results/kaiju_out/7_cell1/7_cell1.out	0.000151	1	2892035	Mediterranean bat virus	Viruses	Negarnaviricota	Monjiviricetes	Mononegavirales	Rhabdoviridae	Vesiculovirus	Vesiculovirus mediterranean
results/kaiju_out/7_cell1/7_cell1.out	0	0	NA	cannot be assigned to a (non-viral) species	cannot be assigned to a (non-viral) species
results/kaiju_out/7_cell1/7_cell1.out	66.1455	439322	NA	unclassified	unclassified
		664175		Total reads

## Sheet: 10 adults
File	Percent	Reads	Taxon_id	Scientific_name	Taxa	Phylum	Class	Order	Family	Genus	Species
results/kaiju_out/8_cell1/8_cell1.out	8.79788	46935	2010277	Culex rhabdo-like virus	Viruses	Negarnaviricota	Monjiviricetes	Mononegavirales	Rhabdoviridae	Ohlsrhavirus	Ohlsrhavirus culex
results/kaiju_out/8_cell1/8_cell1.out	7.22144	38525	2040592	Ohlsdorf virus	Viruses	Negarnaviricota	Monjiviricetes	Mononegavirales	Rhabdoviridae	Ohlsrhavirus	Ohlsrhavirus ohlsdorf
results/kaiju_out/8_cell1/8_cell1.out	3.74296	19968	1803263	Riverside virus 1	Viruses	Negarnaviricota	Monjiviricetes	Mononegavirales	Rhabdoviridae	Ohlsrhavirus	Ohlsrhavirus riverside
results/kaiju_out/8_cell1/8_cell1.out	1.25759	6709	2847803	hymenopteran rhabdo-related virus 109	Viruses	Negarnaviricota	Monjiviricetes	Mononegavirales	Rhabdoviridae	Alphahymrhavirus	Alphahymrhavirus hirtum
results/kaiju_out/8_cell1/8_cell1.out	1.13425	6051	2170211	Lasius neglectus virus 2	Viruses	Pisuviricota	Pisoniviricetes	Picornavirales	Polycipiviridae	Sopolycivirus	Lasius neglectus virus 2
results/kaiju_out/8_cell1/8_cell1.out	0.936678	4997	2733252	Ohlsrhavirus	Viruses	Negarnaviricota	Monjiviricetes	Mononegavirales	Rhabdoviridae	Ohlsrhavirus	NA
results/kaiju_out/8_cell1/8_cell1.out	0.735546	3924	1608100	Wuhan Ant Virus	Viruses	Negarnaviricota	Monjiviricetes	Mononegavirales	Rhabdoviridae	NA	Wuhan Ant Virus
results/kaiju_out/8_cell1/8_cell1.out	0.564406	3011	936149	Scophthalmus maximus rhabdovirus	Viruses	Negarnaviricota	Monjiviricetes	Mononegavirales	Rhabdoviridae	Scophrhavirus	Scophrhavirus maximus
results/kaiju_out/8_cell1/8_cell1.out	0.385581	2057	11286	Lyssavirus	Viruses	Negarnaviricota	Monjiviricetes	Mononegavirales	Rhabdoviridae	Lyssavirus	NA
results/kaiju_out/8_cell1/8_cell1.out	0.356339	1901	1802938	Pararge aegeria rhabdovirus	Viruses	Negarnaviricota	Monjiviricetes	Mononegavirales	Rhabdoviridae	Alphapaprhavirus	Alphapaprhavirus pararge
results/kaiju_out/8_cell1/8_cell1.out	0.280797	1498	2787157	Hymenopteran rhabdo-related virus	Viruses	Negarnaviricota	Monjiviricetes	Mononegavirales	Rhabdoviridae	NA	Hymenopteran rhabdo-related virus
results/kaiju_out/8_cell1/8_cell1.out	0.201507	1075	1272957	Sena Madureira virus	Viruses	Negarnaviricota	Monjiviricetes	Mononegavirales	Rhabdoviridae	Sripuvirus	Sripuvirus madureira
results/kaiju_out/8_cell1/8_cell1.out	0.193821	1034	1923185	Hubei rhabdo-like virus 1	Viruses	NA	NA	NA	NA	NA	Hubei rhabdo-like virus 1
results/kaiju_out/8_cell1/8_cell1.out	0.136462	728	1802949	Ceratitis capitata sigmavirus	Viruses	Negarnaviricota	Monjiviricetes	Mononegavirales	Rhabdoviridae	Sigmavirus	Sigmavirus capitata
results/kaiju_out/8_cell1/8_cell1.out	0.107783	575	322019	Chlorovirus heliozoae	Viruses	Nucleocytoviricota	Megaviricetes	Algavirales	Phycodnaviridae	Chlorovirus	Chlorovirus heliozoae
results/kaiju_out/8_cell1/8_cell1.out	0.07048	376	318843	Almpiwar virus	Viruses	Negarnaviricota	Monjiviricetes	Mononegavirales	Rhabdoviridae	Sripuvirus	Sripuvirus almpiwar
results/kaiju_out/8_cell1/8_cell1.out	0.06317	337	1736767	Eelpout rhabdovirus	Viruses	Negarnaviricota	Monjiviricetes	Mononegavirales	Rhabdoviridae	Siniperhavirus	Siniperhavirus zoarces
results/kaiju_out/8_cell1/8_cell1.out	0.049486	264	2842407	Alpharhabdovirinae	Viruses	Negarnaviricota	Monjiviricetes	Mononegavirales	Rhabdoviridae	NA	NA
results/kaiju_out/8_cell1/8_cell1.out	0.049299	263	3060017	Fadolivirus algeromassiliense	Viruses	Nucleocytoviricota	Megaviricetes	Imitervirales	Mimiviridae	Fadolivirus	Fadolivirus algeromassiliense
results/kaiju_out/8_cell1/8_cell1.out	0.046675	249	1272943	Joinjakaka virus	Viruses	Negarnaviricota	Monjiviricetes	Mononegavirales	Rhabdoviridae	Hapavirus	Hapavirus joinjakaka
results/kaiju_out/8_cell1/8_cell1.out	0.036552	195	1608137	Wuhan Tick Virus 1	Viruses	Negarnaviricota	Monjiviricetes	Mononegavirales	Rhabdoviridae	Alpharicinrhavirus	Alpharicinrhavirus wuhan
results/kaiju_out/8_cell1/8_cell1.out	0.021557	115	425010	Botryotinia fuckeliana partitivirus 1	Viruses	Pisuviricota	Duplopiviricetes	Durnavirales	Partitiviridae	NA	Botryotinia fuckeliana partitivirus 1
results/kaiju_out/8_cell1/8_cell1.out	0.017058	91	2024608	Bodo saltans virus	Viruses	Nucleocytoviricota	Megaviricetes	Imitervirales	Mimiviridae	Theiavirus	Theiavirus salishense
results/kaiju_out/8_cell1/8_cell1.out	0.015746	84	2059380	Flamingopox virus FGPVKD09	Viruses	Nucleocytoviricota	Pokkesviricetes	Chitovirales	Poxviridae	Avipoxvirus	Flamingopox virus FGPVKD09
results/kaiju_out/8_cell1/8_cell1.out	0.015371	82	212035	Acanthamoeba polyphaga mimivirus	Viruses	Nucleocytoviricota	Megaviricetes	Imitervirales	Mimiviridae	Mimivirus	Mimivirus bradfordmassiliense
results/kaiju_out/8_cell1/8_cell1.out	0.015183	81	373996	Micromonas pusilla virus SP1	Viruses	Nucleocytoviricota	Megaviricetes	Algavirales	Phycodnaviridae	Prasinovirus	Prasinovirus micromonas
results/kaiju_out/8_cell1/8_cell1.out	0.014434	77	3044648	Megamimivirinae	Viruses	Nucleocytoviricota	Megaviricetes	Imitervirales	Mimiviridae	NA	NA
results/kaiju_out/8_cell1/8_cell1.out	0.013121	70	1972595	Ephemerovirus kimberley	Viruses	Negarnaviricota	Monjiviricetes	Mononegavirales	Rhabdoviridae	Ephemerovirus	Ephemerovirus kimberley
results/kaiju_out/8_cell1/8_cell1.out	0.012184	65	1923229	Hubei sobemo-like virus 41	Viruses	NA	NA	NA	NA	NA	Hubei sobemo-like virus 41
results/kaiju_out/8_cell1/8_cell1.out	0.011997	64	1256869	Perhabdovirus perca	Viruses	Negarnaviricota	Monjiviricetes	Mononegavirales	Rhabdoviridae	Perhabdovirus	Perhabdovirus perca
results/kaiju_out/8_cell1/8_cell1.out	0.011434	61	1002359	Drosophila ananassae sigmavirus	Viruses	Negarnaviricota	Monjiviricetes	Mononegavirales	Rhabdoviridae	Sigmavirus	Sigmavirus ananassae
results/kaiju_out/8_cell1/8_cell1.out	0.010685	57	693272	Cafeteria roenbergensis virus BV-PW1	Viruses	Nucleocytoviricota	Megaviricetes	Imitervirales	Mimiviridae	Rheavirus	Rheavirus sinusmexicani
results/kaiju_out/8_cell1/8_cell1.out	0.009747	52	2847806	hymenopteran rhabdo-related virus 38	Viruses	Negarnaviricota	Monjiviricetes	Mononegavirales	Rhabdoviridae	Alphahymrhavirus	Alphahymrhavirus cinereus
results/kaiju_out/8_cell1/8_cell1.out	0.009185	49	2060084	Pandoravirus	Viruses	NA	NA	NA	NA	Pandoravirus	NA
results/kaiju_out/8_cell1/8_cell1.out	0.00881	47	2126984	Tupanvirus deep ocean	Viruses	Nucleocytoviricota	Megaviricetes	Imitervirales	Mimiviridae	Tupanvirus	Tupanvirus deep ocean
results/kaiju_out/8_cell1/8_cell1.out	0.007685	41	11270	Rhabdoviridae	Viruses	Negarnaviricota	Monjiviricetes	Mononegavirales	Rhabdoviridae	NA	NA
results/kaiju_out/8_cell1/8_cell1.out	0.007123	38	1923768	Xinzhou dimarhabdovirus virus 1	Viruses	NA	NA	NA	NA	NA	Xinzhou dimarhabdovirus virus 1
results/kaiju_out/8_cell1/8_cell1.out	0.006936	37	2079134	Dishui lake phycodnavirus 1	Viruses	Nucleocytoviricota	Megaviricetes	Algavirales	Phycodnaviridae	Prasinovirus	Dishui lake phycodnavirus 1
results/kaiju_out/8_cell1/8_cell1.out	0.006748	36	2684265	Culex pseudovishnui rhabdo-like virus	Viruses	Negarnaviricota	Monjiviricetes	Mononegavirales	Rhabdoviridae	Ohlsrhavirus	Ohlsrhavirus pseudovishnui
results/kaiju_out/8_cell1/8_cell1.out	0.006748	36	2732007	Nucleocytoviricota	Viruses	Nucleocytoviricota	NA	NA	NA	NA	NA
results/kaiju_out/8_cell1/8_cell1.out	0.006373	34	257816	Bracoviriform glomeratae	Viruses	NA	NA	NA	Polydnaviriformidae	Bracoviriform	Bracoviriform glomeratae
results/kaiju_out/8_cell1/8_cell1.out	0.005998	32	2877507	Longquan Niviventer coninga ledantevirus 1	Viruses	Negarnaviricota	Monjiviricetes	Mononegavirales	Rhabdoviridae	Ledantevirus	Ledantevirus longquan
results/kaiju_out/8_cell1/8_cell1.out	0.005249	28	932699	Bahia Grande virus	Viruses	Negarnaviricota	Monjiviricetes	Mononegavirales	Rhabdoviridae	Barhavirus	Barhavirus bahia
results/kaiju_out/8_cell1/8_cell1.out	0.004686	25	2094720	Tupanvirus	Viruses	Nucleocytoviricota	Megaviricetes	Imitervirales	Mimiviridae	Tupanvirus	NA
results/kaiju_out/8_cell1/8_cell1.out	0.004499	24	1955137	Rhabdoviridae sp.	Viruses	Negarnaviricota	Monjiviricetes	Mononegavirales	Rhabdoviridae	NA	Rhabdoviridae sp.
results/kaiju_out/8_cell1/8_cell1.out	0.004499	24	2083181	Trichoplusia ni TED virus	Viruses	Artverviricota	Revtraviricetes	Ortervirales	Metaviridae	Errantivirus	Trichoplusia ni TED virus
results/kaiju_out/8_cell1/8_cell1.out	0.004124	22	1922504	Beihai partiti-like virus 2	Viruses	NA	NA	NA	NA	NA	Beihai partiti-like virus 2
results/kaiju_out/8_cell1/8_cell1.out	0.003749	20	880159	Bathycoccus sp. RCC1105 virus BpV1	Viruses	Nucleocytoviricota	Megaviricetes	Algavirales	Phycodnaviridae	Prasinovirus	Bathycoccus sp. RCC1105 virus BpV
results/kaiju_out/8_cell1/8_cell1.out	0.003374	18	2877511	Wufeng Rhinolophus pearsonii tupavirus 1	Viruses	Negarnaviricota	Monjiviricetes	Mononegavirales	Rhabdoviridae	Tupavirus	Tupavirus pearsonii
results/kaiju_out/8_cell1/8_cell1.out	0.003187	17	2023057	Orpheovirus IHUMI-LCC2	Viruses	Nucleocytoviricota	Megaviricetes	Algavirales	Phycodnaviridae	NA	Orpheovirus IHUMI-LCC2
results/kaiju_out/8_cell1/8_cell1.out	0.002812	15	109981	Diachasmimorpha longicaudata entomopoxvirus	Viruses	Nucleocytoviricota	Pokkesviricetes	Chitovirales	Poxviridae	NA	Diachasmimorpha entomopoxvirus
results/kaiju_out/8_cell1/8_cell1.out	0.002812	15	2732396	Orthornavirae	Viruses	NA	NA	NA	NA	NA	NA
results/kaiju_out/8_cell1/8_cell1.out	0.002624	14	2107708	Pandoravirus neocaledonia	Viruses	NA	NA	NA	NA	Pandoravirus	Pandoravirus neocaledonia
results/kaiju_out/8_cell1/8_cell1.out	0.002437	13	1474867	Aureococcus anophagefferens virus	Viruses	Nucleocytoviricota	Megaviricetes	Imitervirales	Schizomimiviridae	Kratosvirus	Kratosvirus quantuckense
results/kaiju_out/8_cell1/8_cell1.out	0.002249	12	2070181	Faecalibacterium phage FP_Brigit	Viruses	Uroviricota	Caudoviricetes	NA	NA	Brigitvirus	Brigitvirus brigit
results/kaiju_out/8_cell1/8_cell1.out	0.002062	11	455364	Chrysochromulina ericina virus	Viruses	Nucleocytoviricota	Megaviricetes	Algavirales	Phycodnaviridae	NA	Chrysochromulina ericina virus
results/kaiju_out/8_cell1/8_cell1.out	0.002062	11	2014931	Kanyawara virus	Viruses	Negarnaviricota	Monjiviricetes	Mononegavirales	Rhabdoviridae	Ledantevirus	Ledantevirus kanyawara
results/kaiju_out/8_cell1/8_cell1.out	0.0015	8	685443	Eel virus European X	Viruses	Negarnaviricota	Monjiviricetes	Mononegavirales	Rhabdoviridae	Perhabdovirus	Perhabdovirus anguilla
results/kaiju_out/8_cell1/8_cell1.out	0.0015	8	1293572	Mythimna separata entomopoxvirus 'L'	Viruses	Nucleocytoviricota	Pokkesviricetes	Chitovirales	Poxviridae	Betaentomopoxvirus	Mythimna separata entomopoxvirus
results/kaiju_out/8_cell1/8_cell1.out	0.0015	8	1513458	Marseillevirus	Viruses	Nucleocytoviricota	Megaviricetes	Pimascovirales	Marseilleviridae	Marseillevirus	NA
results/kaiju_out/8_cell1/8_cell1.out	0.0015	8	3052000	Betanudivirus hezeae	Viruses	NA	Naldaviricetes	Lefavirales	Nudiviridae	Betanudivirus	Betanudivirus hezeae
results/kaiju_out/8_cell1/8_cell1.out	0.001312	7	44088	Canarypox virus	Viruses	Nucleocytoviricota	Pokkesviricetes	Chitovirales	Poxviridae	Avipoxvirus	Canarypox virus
results/kaiju_out/8_cell1/8_cell1.out	0.001312	7	380442	Nkolbisson virus	Viruses	Negarnaviricota	Monjiviricetes	Mononegavirales	Rhabdoviridae	Ledantevirus	Ledantevirus nkolbisson
results/kaiju_out/8_cell1/8_cell1.out	0.001312	7	1002362	Muscina stabulans sigmavirus	Viruses	Negarnaviricota	Monjiviricetes	Mononegavirales	Rhabdoviridae	Sigmavirus	Sigmavirus muscina
results/kaiju_out/8_cell1/8_cell1.out	0.001312	7	1241371	Abalone herpesvirus Victoria/AUS/2009	Viruses	Peploviricota	Herviviricetes	Herpesvirales	Malacoherpesviridae	Aurivirus	Aurivirus haliotidmalaco1
results/kaiju_out/8_cell1/8_cell1.out	0.001125	6	11807	Harvey murine sarcoma virus	Viruses	Artverviricota	Revtraviricetes	Ortervirales	Retroviridae	Gammaretrovirus	Harvey murine sarcoma virus
results/kaiju_out/8_cell1/8_cell1.out	0.001125	6	116759	Bracoviriform indiense	Viruses	NA	NA	NA	Polydnaviriformidae	Bracoviriform	Bracoviriform indiense
results/kaiju_out/8_cell1/8_cell1.out	0.001125	6	1573760	Lepeophtheirus salmonis rhabdovirus 9	Viruses	Negarnaviricota	Monjiviricetes	Mononegavirales	Rhabdoviridae	Caligrhavirus	Caligrhavirus salmonlouse
results/kaiju_out/8_cell1/8_cell1.out	0.001125	6	1697349	Scale drop disease virus	Viruses	Nucleocytoviricota	Megaviricetes	Pimascovirales	Iridoviridae	Megalocytivirus	Scale drop disease virus
results/kaiju_out/8_cell1/8_cell1.out	0.001125	6	2126985	Tupanvirus soda lake	Viruses	Nucleocytoviricota	Megaviricetes	Imitervirales	Mimiviridae	Tupanvirus	Tupanvirus soda lake
results/kaiju_out/8_cell1/8_cell1.out	0.000937	5	58094	Choristoneura rosaceana nucleopolyhedrovirus	Viruses	NA	Naldaviricetes	Lefavirales	Baculoviridae	Alphabaculovirus	Alphabaculovirus chorosaceanae
results/kaiju_out/8_cell1/8_cell1.out	0.000937	5	265522	Ichnoviriform fugitivi	Viruses	NA	NA	NA	Polydnaviriformidae	Ichnoviriform	Ichnoviriform fugitivi
results/kaiju_out/8_cell1/8_cell1.out	0.000937	5	328615	Trichoplusia ni ascovirus 2c	Viruses	Nucleocytoviricota	Megaviricetes	Pimascovirales	Ascoviridae	Ascovirus	Trichoplusia ni ascovirus 2c
results/kaiju_out/8_cell1/8_cell1.out	0.000937	5	1046267	Operophtera brumata nucleopolyhedrovirus	Viruses	NA	Naldaviricetes	Lefavirales	Baculoviridae	Alphabaculovirus	Alphabaculovirus opbrumatae
results/kaiju_out/8_cell1/8_cell1.out	0.000937	5	1608146	Yongjia Tick Virus 2	Viruses	Negarnaviricota	Monjiviricetes	Mononegavirales	Rhabdoviridae	Ledantevirus	Ledantevirus yongjia
results/kaiju_out/8_cell1/8_cell1.out	0.000937	5	2559587	Riboviria	Viruses	NA	NA	NA	NA	NA	NA
results/kaiju_out/8_cell1/8_cell1.out	0.000937	5	2733104	Eurybiavirus	Viruses	Uroviricota	Caudoviricetes	NA	NA	Eurybiavirus	NA
results/kaiju_out/8_cell1/8_cell1.out	0.000937	5	3071315	Wuhan redfin culter dimarhabdovirus	Viruses	Negarnaviricota	Monjiviricetes	Mononegavirales	Rhabdoviridae	Scophrhavirus	Scophrhavirus chanodychthys
results/kaiju_out/8_cell1/8_cell1.out	0.00075	4	11788	Abelson murine leukemia virus	Viruses	Artverviricota	Revtraviricetes	Ortervirales	Retroviridae	Gammaretrovirus	Abelson murine leukemia virus
results/kaiju_out/8_cell1/8_cell1.out	0.00075	4	158683	Diadromus pulchellus ascovirus 4a	Viruses	Nucleocytoviricota	Megaviricetes	Pimascovirales	Ascoviridae	Toursvirus	Toursvirus dptv1a
results/kaiju_out/8_cell1/8_cell1.out	0.00075	4	181084	Prasinovirus	Viruses	Nucleocytoviricota	Megaviricetes	Algavirales	Phycodnaviridae	Prasinovirus	NA
results/kaiju_out/8_cell1/8_cell1.out	0.00075	4	2733139	Vellamovirus	Viruses	Uroviricota	Caudoviricetes	NA	Kyanoviridae	Vellamovirus	NA
results/kaiju_out/8_cell1/8_cell1.out	0.000562	3	32613	Ephemerovirus	Viruses	Negarnaviricota	Monjiviricetes	Mononegavirales	Rhabdoviridae	Ephemerovirus	NA
results/kaiju_out/8_cell1/8_cell1.out	0.000562	3	192584	Phthorimaea operculella granulovirus	Viruses	NA	Naldaviricetes	Lefavirales	Baculoviridae	Betabaculovirus	Betabaculovirus phoperculellae
results/kaiju_out/8_cell1/8_cell1.out	0.000562	3	251749	Phaeocystis globosa virus	Viruses	Nucleocytoviricota	Megaviricetes	Algavirales	Phycodnaviridae	Prymnesiovirus	Phaeocystis globosa virus
results/kaiju_out/8_cell1/8_cell1.out	0.000562	3	944644	Marseilleviridae	Viruses	Nucleocytoviricota	Megaviricetes	Pimascovirales	Marseilleviridae	NA	NA
results/kaiju_out/8_cell1/8_cell1.out	0.000562	3	1307957	Clanis bilineata nucleopolyhedrovirus	Viruses	NA	Naldaviricetes	Lefavirales	Baculoviridae	Alphabaculovirus	Alphabaculovirus clabilineatae
results/kaiju_out/8_cell1/8_cell1.out	0.000562	3	2584487	Vibrio phage VAP7	Viruses	Uroviricota	Caudoviricetes	NA	Ackermannviridae	Vapseptimavirus	Vapseptimavirus VAP7
results/kaiju_out/8_cell1/8_cell1.out	0.000562	3	2892035	Mediterranean bat virus	Viruses	Negarnaviricota	Monjiviricetes	Mononegavirales	Rhabdoviridae	Vesiculovirus	Vesiculovirus mediterranean
results/kaiju_out/8_cell1/8_cell1.out	0.000375	2	1308	Streptococcus thermophilus	Bacteria	Bacillota	Bacilli	Lactobacillales	Streptococcaceae	Streptococcus	Streptococcus thermophilus
results/kaiju_out/8_cell1/8_cell1.out	0.000375	2	10239	Viruses	Viruses	NA	NA	NA	NA	NA	NA
results/kaiju_out/8_cell1/8_cell1.out	0.000375	2	10260	Avipoxvirus	Viruses	Nucleocytoviricota	Pokkesviricetes	Chitovirales	Poxviridae	Avipoxvirus	NA
results/kaiju_out/8_cell1/8_cell1.out	0.000375	2	53988	Bracoviriform demolitoris	Viruses	NA	NA	NA	Polydnaviriformidae	Bracoviriform	Bracoviriform demolitoris
results/kaiju_out/8_cell1/8_cell1.out	0.000375	2	153057	Alpharetrovirus	Viruses	Artverviricota	Revtraviricetes	Ortervirales	Retroviridae	Alpharetrovirus	NA
results/kaiju_out/8_cell1/8_cell1.out	0.000375	2	880158	unclassified Prasinovirus	Viruses	Nucleocytoviricota	Megaviricetes	Algavirales	Phycodnaviridae	Prasinovirus	NA
results/kaiju_out/8_cell1/8_cell1.out	0.000375	2	1072176	Lyssavirus bokeloh	Viruses	Negarnaviricota	Monjiviricetes	Mononegavirales	Rhabdoviridae	Lyssavirus	Lyssavirus bokeloh
results/kaiju_out/8_cell1/8_cell1.out	0.000375	2	1272942	Gray Lodge virus	Viruses	Negarnaviricota	Monjiviricetes	Mononegavirales	Rhabdoviridae	Hapavirus	Hapavirus graylodge
results/kaiju_out/8_cell1/8_cell1.out	0.000375	2	1406950	North Creek virus	Viruses	Negarnaviricota	Monjiviricetes	Mononegavirales	Rhabdoviridae	Ohlsrhavirus	Ohlsrhavirus northcreek
results/kaiju_out/8_cell1/8_cell1.out	0.000375	2	1504288	Bovine gammaherpesvirus 6	Viruses	Peploviricota	Herviviricetes	Herpesvirales	Orthoherpesviridae	Macavirus	Macavirus bovinegamma6
results/kaiju_out/8_cell1/8_cell1.out	0.000375	2	1608085	Tacheng Tick Virus 3	Viruses	Negarnaviricota	Monjiviricetes	Mononegavirales	Rhabdoviridae	NA	Tacheng Tick Virus 3
results/kaiju_out/8_cell1/8_cell1.out	0.000375	2	1922927	Hubei mosquito virus 3	Viruses	NA	NA	NA	NA	NA	Hubei mosquito virus 3
results/kaiju_out/8_cell1/8_cell1.out	0.000375	2	1960255	Cacao swollen shoot CD virus	Viruses	Artverviricota	Revtraviricetes	Ortervirales	Caulimoviridae	Badnavirus	Badnavirus alphainflatheobromae
results/kaiju_out/8_cell1/8_cell1.out	0.000375	2	2021721	Holmes Jungle virus	Viruses	Negarnaviricota	Monjiviricetes	Mononegavirales	Rhabdoviridae	Hapavirus	Hapavirus holmes
results/kaiju_out/8_cell1/8_cell1.out	0.000375	2	2732523	Megaviricetes	Viruses	Nucleocytoviricota	Megaviricetes	NA	NA	NA	NA
results/kaiju_out/8_cell1/8_cell1.out	0.000187	1	10265	Capripoxvirus	Viruses	Nucleocytoviricota	Pokkesviricetes	Chitovirales	Poxviridae	Capripoxvirus	NA
results/kaiju_out/8_cell1/8_cell1.out	0.000187	1	10371	Equid gammaherpesvirus 5	Viruses	Peploviricota	Herviviricetes	Herpesvirales	Orthoherpesviridae	Percavirus	Percavirus equidgamma5
results/kaiju_out/8_cell1/8_cell1.out	0.000187	1	10379	Rhadinovirus	Viruses	Peploviricota	Herviviricetes	Herpesvirales	Orthoherpesviridae	Rhadinovirus	NA
results/kaiju_out/8_cell1/8_cell1.out	0.000187	1	10456	Spodoptera littoralis nucleopolyhedrovirus	Viruses	NA	Naldaviricetes	Lefavirales	Baculoviridae	Alphabaculovirus	Alphabaculovirus splittoralis
results/kaiju_out/8_cell1/8_cell1.out	0.000187	1	10494	Lymphocystivirus	Viruses	Nucleocytoviricota	Megaviricetes	Pimascovirales	Iridoviridae	Lymphocystivirus	NA
results/kaiju_out/8_cell1/8_cell1.out	0.000187	1	11271	Vesiculovirus	Viruses	Negarnaviricota	Monjiviricetes	Mononegavirales	Rhabdoviridae	Vesiculovirus	NA
results/kaiju_out/8_cell1/8_cell1.out	0.000187	1	11274	Piry virus	Viruses	Negarnaviricota	Monjiviricetes	Mononegavirales	Rhabdoviridae	Vesiculovirus	Vesiculovirus piry
results/kaiju_out/8_cell1/8_cell1.out	0.000187	1	11885	Fujinami sarcoma virus	Viruses	Artverviricota	Revtraviricetes	Ortervirales	Retroviridae	Alpharetrovirus	Fujinami sarcoma virus
results/kaiju_out/8_cell1/8_cell1.out	0.000187	1	39640	Bracoviriform congregatae	Viruses	NA	NA	NA	Polydnaviriformidae	Bracoviriform	Bracoviriform congregatae
results/kaiju_out/8_cell1/8_cell1.out	0.000187	1	46242	Spodoptera litura nucleopolyhedrovirus	Viruses	NA	Naldaviricetes	Lefavirales	Baculoviridae	Alphabaculovirus	Alphabaculovirus spliturae
results/kaiju_out/8_cell1/8_cell1.out	0.000187	1	111874	Neodiprion sertifer nucleopolyhedrovirus	Viruses	NA	Naldaviricetes	Lefavirales	Baculoviridae	Gammabaculovirus	Gammabaculovirus nesertiferis
results/kaiju_out/8_cell1/8_cell1.out	0.000187	1	181082	Emiliania huxleyi virus 86	Viruses	Nucleocytoviricota	Megaviricetes	Algavirales	Phycodnaviridae	Coccolithovirus	Emiliania huxleyi virus 86
results/kaiju_out/8_cell1/8_cell1.out	0.000187	1	200403	Mosqueiro virus	Viruses	Negarnaviricota	Monjiviricetes	Mononegavirales	Rhabdoviridae	Hapavirus	Hapavirus mosqueiro
results/kaiju_out/8_cell1/8_cell1.out	0.000187	1	249584	Lyssavirus caucasicus	Viruses	Negarnaviricota	Monjiviricetes	Mononegavirales	Rhabdoviridae	Lyssavirus	Lyssavirus caucasicus
results/kaiju_out/8_cell1/8_cell1.out	0.000187	1	362830	Betabaculovirus arrapae	Viruses	NA	Naldaviricetes	Lefavirales	Baculoviridae	Betabaculovirus	Betabaculovirus arrapae
results/kaiju_out/8_cell1/8_cell1.out	0.000187	1	558016	Alphabaculovirus	Viruses	NA	Naldaviricetes	Lefavirales	Baculoviridae	Alphabaculovirus	NA
results/kaiju_out/8_cell1/8_cell1.out	0.000187	1	1272958	Sweetwater Branch virus	Viruses	Negarnaviricota	Monjiviricetes	Mononegavirales	Rhabdoviridae	Tibrovirus	Tibrovirus sweetwater
results/kaiju_out/8_cell1/8_cell1.out	0.000187	1	1340810	Synechococcus phage ACG-2014h	Viruses	Uroviricota	Caudoviricetes	NA	Kyanoviridae	Sedonavirus	Sedonavirus tusconh
results/kaiju_out/8_cell1/8_cell1.out	0.000187	1	1407493	Shigella phage SfIV	Viruses	Uroviricota	Caudoviricetes	NA	NA	NA	Shigella phage SfIV
results/kaiju_out/8_cell1/8_cell1.out	0.000187	1	1408144	Fikirini virus	Viruses	Negarnaviricota	Monjiviricetes	Mononegavirales	Rhabdoviridae	Ledantevirus	Ledantevirus fikirini
results/kaiju_out/8_cell1/8_cell1.out	0.000187	1	1450746	Pithovirus sibericum	Viruses	NA	NA	NA	NA	Pithovirus	Pithovirus sibericum
results/kaiju_out/8_cell1/8_cell1.out	0.000187	1	1513299	Sprivivirus	Viruses	Negarnaviricota	Monjiviricetes	Mononegavirales	Rhabdoviridae	Sprivivirus	NA
results/kaiju_out/8_cell1/8_cell1.out	0.000187	1	1573761	Lepeophtheirus salmonis rhabdovirus 127	Viruses	Negarnaviricota	Monjiviricetes	Mononegavirales	Rhabdoviridae	Caligrhavirus	Caligrhavirus lepeophtheirus
results/kaiju_out/8_cell1/8_cell1.out	0.000187	1	1586713	Yellowstone lake phycodnavirus 1	Viruses	Nucleocytoviricota	Megaviricetes	Algavirales	Phycodnaviridae	Prasinovirus	Yellowstone lake phycodnavirus 1
results/kaiju_out/8_cell1/8_cell1.out	0.000187	1	1608090	Taishun Tick Virus	Viruses	Negarnaviricota	Monjiviricetes	Mononegavirales	Rhabdoviridae	NA	Taishun Tick Virus
results/kaiju_out/8_cell1/8_cell1.out	0.000187	1	1675865	Perigonia lusca single nucleopolyhedrovirus	Viruses	NA	Naldaviricetes	Lefavirales	Baculoviridae	Alphabaculovirus	Alphabaculovirus peluscae
results/kaiju_out/8_cell1/8_cell1.out	0.000187	1	1903266	Cedratvirus A11	Viruses	NA	NA	NA	NA	NA	Cedratvirus A11
results/kaiju_out/8_cell1/8_cell1.out	0.000187	1	1922904	Hubei lepidoptera virus 2	Viruses	Negarnaviricota	Monjiviricetes	Mononegavirales	Rhabdoviridae	Alphapaprhavirus	Alphapaprhavirus hubei
results/kaiju_out/8_cell1/8_cell1.out	0.000187	1	1923480	Wenling crustacean virus 11	Viruses	Negarnaviricota	Monjiviricetes	Mononegavirales	Rhabdoviridae	Alphacrustrhavirus	Alphacrustrhavirus zhejiang
results/kaiju_out/8_cell1/8_cell1.out	0.000187	1	1972611	Hapavirus	Viruses	Negarnaviricota	Monjiviricetes	Mononegavirales	Rhabdoviridae	Hapavirus	NA
results/kaiju_out/8_cell1/8_cell1.out	0.000187	1	1972623	Hapavirus ngaingan	Viruses	Negarnaviricota	Monjiviricetes	Mononegavirales	Rhabdoviridae	Hapavirus	Hapavirus ngaingan
results/kaiju_out/8_cell1/8_cell1.out	0.000187	1	1977142	Lineavirus	Viruses	Hofneiviricota	Faserviricetes	Tubulavirales	Inoviridae	Lineavirus	NA
results/kaiju_out/8_cell1/8_cell1.out	0.000187	1	1978532	Ledantevirus	Viruses	Negarnaviricota	Monjiviricetes	Mononegavirales	Rhabdoviridae	Ledantevirus	NA
results/kaiju_out/8_cell1/8_cell1.out	0.000187	1	2080449	Acanthamoeba castellanii medusavirus	Viruses	NA	NA	NA	NA	NA	Acanthamoeba castellanii medusavirus
results/kaiju_out/8_cell1/8_cell1.out	0.000187	1	2107707	Pandoravirus macleodensis	Viruses	NA	NA	NA	NA	Pandoravirus	Pandoravirus macleodensis
results/kaiju_out/8_cell1/8_cell1.out	0.000187	1	2716352	Escherichia phage 500465-2	Viruses	Uroviricota	Caudoviricetes	NA	Peduoviridae	Gemsvirus	Gemsvirus gv5004652
results/kaiju_out/8_cell1/8_cell1.out	0.000187	1	2843450	Sarumanvirus	Viruses	Uroviricota	Caudoviricetes	NA	NA	Sarumanvirus	NA
results/kaiju_out/8_cell1/8_cell1.out	0.000187	1	2863583	Trabala vishnou gigantina nucleopolyhedrovirus	Viruses	NA	Naldaviricetes	Lefavirales	Baculoviridae	Alphabaculovirus	Alphabaculovirus travishnous
results/kaiju_out/8_cell1/8_cell1.out	0.000187	1	2884420	Bacillus phage G	Viruses	Uroviricota	Caudoviricetes	NA	NA	Donellivirus	Donellivirus gee
results/kaiju_out/8_cell1/8_cell1.out	0.000187	1	2909205	Aksy-Durug Melophagus sigmavirus	Viruses	Negarnaviricota	Monjiviricetes	Mononegavirales	Rhabdoviridae	Sigmavirus	Sigmavirus tuva
results/kaiju_out/8_cell1/8_cell1.out	0.000187	1	2928257	Porcine ephemerovirus 2	Viruses	Negarnaviricota	Monjiviricetes	Mononegavirales	Rhabdoviridae	Ephemerovirus	Porcine ephemerovirus 2
results/kaiju_out/8_cell1/8_cell1.out	0.000187	1	3118717	red goblin roach virus 1	Viruses	Negarnaviricota	Ellioviricetes	Bunyavirales	Nairoviridae	Ocetevirus	Ocetevirus paratemnopterygis
results/kaiju_out/8_cell1/8_cell1.out	0	0	NA	cannot be assigned to a (non-viral) species	cannot be assigned to a (non-viral) species
results/kaiju_out/8_cell1/8_cell1.out	73.302	391052	NA	unclassified	unclassified
		533481		Total reads
