# Supplementary material for: Evaluating the Effect of Sampling Scale on Mosquito Virome Characterization Using PacBio HiFi Long-Read Metagenomics
Source: Insects. 2026 Jul 13;17(7):721. doi: 10.3390/insects17070721 (PMC13410176; doi:10.3390/insects17070721)
Supplement: Supplementary file 1 [file insects-17-00721-s001.zip › Table S2_Taxonomic assignments after host depletion.xlsx]

## Sheet: 1 larva L4
File	Percent	Reads	Taxon_id	Phylum	Class	Order	Family	Genus	Species
kaiju-addTaxonNames_on_dataset_8	13363194	83447	2010277	Negarnaviricota	Monjiviricetes	Mononegavirales	Rhabdoviridae	Ohlsrhavirus	Ohlsrhavirus culex
kaiju-addTaxonNames_on_dataset_8	12195934	76158	2040592	Negarnaviricota	Monjiviricetes	Mononegavirales	Rhabdoviridae	Ohlsrhavirus	Ohlsrhavirus ohlsdorf
kaiju-addTaxonNames_on_dataset_8	7775593	48555	1803263	Negarnaviricota	Monjiviricetes	Mononegavirales	Rhabdoviridae	Ohlsrhavirus	Ohlsrhavirus riverside
kaiju-addTaxonNames_on_dataset_8	1158612	7235	2733252	Negarnaviricota	Monjiviricetes	Mononegavirales	Rhabdoviridae	Ohlsrhavirus	NA
kaiju-addTaxonNames_on_dataset_8	805183	5028	936149	Negarnaviricota	Monjiviricetes	Mononegavirales	Rhabdoviridae	Scophrhavirus	Scophrhavirus maximus
kaiju-addTaxonNames_on_dataset_8	633994	3959	11286	Negarnaviricota	Monjiviricetes	Mononegavirales	Rhabdoviridae	Lyssavirus	NA
kaiju-addTaxonNames_on_dataset_8	374407	2338	1802938	Negarnaviricota	Monjiviricetes	Mononegavirales	Rhabdoviridae	Alphapaprhavirus	Alphapaprhavirus pararge
kaiju-addTaxonNames_on_dataset_8	333571	2083	1272957	Negarnaviricota	Monjiviricetes	Mononegavirales	Rhabdoviridae	Sripuvirus	Sripuvirus madureira
kaiju-addTaxonNames_on_dataset_8	169748	1060	425010	Pisuviricota	Duplopiviricetes	Durnavirales	Partitiviridae	NA	Botryotinia fuckeliana partitivirus 1
kaiju-addTaxonNames_on_dataset_8	127952	799	318843	Negarnaviricota	Monjiviricetes	Mononegavirales	Rhabdoviridae	Sripuvirus	Sripuvirus almpiwar
kaiju-addTaxonNames_on_dataset_8	81031	506	1802949	Negarnaviricota	Monjiviricetes	Mononegavirales	Rhabdoviridae	Sigmavirus	Sigmavirus capitata
kaiju-addTaxonNames_on_dataset_8	49804	311	1608137	Negarnaviricota	Monjiviricetes	Mononegavirales	Rhabdoviridae	Alpharicinrhavirus	Alpharicinrhavirus wuhan
kaiju-addTaxonNames_on_dataset_8	40996	256	1736767	Negarnaviricota	Monjiviricetes	Mononegavirales	Rhabdoviridae	Siniperhavirus	Siniperhavirus zoarces
kaiju-addTaxonNames_on_dataset_8	38914	243	2842407	Negarnaviricota	Monjiviricetes	Mononegavirales	Rhabdoviridae	NA	NA
kaiju-addTaxonNames_on_dataset_8	31868	199	2684265	Negarnaviricota	Monjiviricetes	Mononegavirales	Rhabdoviridae	Ohlsrhavirus	Ohlsrhavirus pseudovishnui
kaiju-addTaxonNames_on_dataset_8	28985	181	3044648	Nucleocytoviricota	Megaviricetes	Imitervirales	Mimiviridae	NA	NA
kaiju-addTaxonNames_on_dataset_8	24822	155	2884420	Uroviricota	Caudoviricetes	NA	NA	Donellivirus	Donellivirus gee
kaiju-addTaxonNames_on_dataset_8	22580	141	2024608	Nucleocytoviricota	Megaviricetes	Imitervirales	Mimiviridae	Theiavirus	Theiavirus salishense
kaiju-addTaxonNames_on_dataset_8	15854	99	1972595	Negarnaviricota	Monjiviricetes	Mononegavirales	Rhabdoviridae	Ephemerovirus	Ephemerovirus kimberley
kaiju-addTaxonNames_on_dataset_8	15534	97	1922504	NA	NA	NA	NA	NA	Beihai partiti-like virus 2
kaiju-addTaxonNames_on_dataset_8	14573	91	3060017	Nucleocytoviricota	Megaviricetes	Imitervirales	Mimiviridae	Fadolivirus	Fadolivirus algeromassiliense
kaiju-addTaxonNames_on_dataset_8	13452	84	2877507	Negarnaviricota	Monjiviricetes	Mononegavirales	Rhabdoviridae	Ledantevirus	Ledantevirus longquan
kaiju-addTaxonNames_on_dataset_8	12491	78	1605721	NA	NA	NA	NA	Pandoravirus	Pandoravirus inopinatum
kaiju-addTaxonNames_on_dataset_8	10089	63	880159	Nucleocytoviricota	Megaviricetes	Algavirales	Phycodnaviridae	Prasinovirus	Bathycoccus sp. RCC1105 virus BpV
kaiju-addTaxonNames_on_dataset_8	9608	60	1955137	Negarnaviricota	Monjiviricetes	Mononegavirales	Rhabdoviridae	NA	Rhabdoviridae sp.
kaiju-addTaxonNames_on_dataset_8	9128	57	1923768	NA	NA	NA	NA	NA	Xinzhou dimarhabdovirus virus 1
kaiju-addTaxonNames_on_dataset_8	7366	46	1002359	Negarnaviricota	Monjiviricetes	Mononegavirales	Rhabdoviridae	Sigmavirus	Sigmavirus ananassae
kaiju-addTaxonNames_on_dataset_8	6085	38	186789	Uroviricota	Caudoviricetes	NA	NA	Punavirus	NA
kaiju-addTaxonNames_on_dataset_8	6085	38	1272943	Negarnaviricota	Monjiviricetes	Mononegavirales	Rhabdoviridae	Hapavirus	Hapavirus joinjakaka
kaiju-addTaxonNames_on_dataset_8	4644	29	212035	Nucleocytoviricota	Megaviricetes	Imitervirales	Mimiviridae	Mimivirus	Mimivirus bradfordmassiliense
kaiju-addTaxonNames_on_dataset_8	3683	23	549205	Artverviricota	Revtraviricetes	Ortervirales	Caulimoviridae	Badnavirus	Badnavirus necrozamiae
kaiju-addTaxonNames_on_dataset_8	3363	21	1256869	Negarnaviricota	Monjiviricetes	Mononegavirales	Rhabdoviridae	Perhabdovirus	Perhabdovirus perca
kaiju-addTaxonNames_on_dataset_8	3203	20	2877511	Negarnaviricota	Monjiviricetes	Mononegavirales	Rhabdoviridae	Tupavirus	Tupavirus pearsonii
kaiju-addTaxonNames_on_dataset_8	2883	18	2048977	Uroviricota	Caudoviricetes	NA	NA	Nickievirus	Nickievirus nickie
kaiju-addTaxonNames_on_dataset_8	2562	16	10682	Uroviricota	Caudoviricetes	NA	NA	Punavirus	Punavirus P1
kaiju-addTaxonNames_on_dataset_8	2402	15	1573760	Negarnaviricota	Monjiviricetes	Mononegavirales	Rhabdoviridae	Caligrhavirus	Caligrhavirus salmonlouse
kaiju-addTaxonNames_on_dataset_8	2242	14	932699	Negarnaviricota	Monjiviricetes	Mononegavirales	Rhabdoviridae	Barhavirus	Barhavirus bahia
kaiju-addTaxonNames_on_dataset_8	2082	13	2843411	Uroviricota	Caudoviricetes	NA	Grimontviridae	Lahexavirus	NA
kaiju-addTaxonNames_on_dataset_8	1922	12	2083181	Artverviricota	Revtraviricetes	Ortervirales	Metaviridae	Errantivirus	Errantivirus trichoplusiae
kaiju-addTaxonNames_on_dataset_8	1922	12	2126984	Nucleocytoviricota	Megaviricetes	Imitervirales	Mimiviridae	Tupanvirus	Tupanvirus altamarinense
kaiju-addTaxonNames_on_dataset_8	1762	11	11270	Negarnaviricota	Monjiviricetes	Mononegavirales	Rhabdoviridae	NA	NA
kaiju-addTaxonNames_on_dataset_8	1281	8	1567486	Uroviricota	Caudoviricetes	NA	Peduoviridae	Xuanwuvirus	Xuanwuvirus P88
kaiju-addTaxonNames_on_dataset_8	1121	7	67082	Nucleocytoviricota	Pokkesviricetes	Chitovirales	Poxviridae	Oryzopoxvirus	BeAn 58058 virus
kaiju-addTaxonNames_on_dataset_8	1121	7	181082	Nucleocytoviricota	Megaviricetes	Algavirales	Phycodnaviridae	Coccolithovirus	Coccolithovirus huxleyi
kaiju-addTaxonNames_on_dataset_8	1121	7	380442	Negarnaviricota	Monjiviricetes	Mononegavirales	Rhabdoviridae	Ledantevirus	Ledantevirus nkolbisson
kaiju-addTaxonNames_on_dataset_8	1121	7	2847058	Uroviricota	Caudoviricetes	NA	NA	Glaedevirus	Glaedevirus gv2H10
kaiju-addTaxonNames_on_dataset_8	961	6	2059380	Nucleocytoviricota	Pokkesviricetes	Chitovirales	Poxviridae	Avipoxvirus	Flamingopox virus FGPVKD09
kaiju-addTaxonNames_on_dataset_8	801	5	2014434	Uroviricota	Caudoviricetes	NA	NA	NA	Escherichia phage D6
kaiju-addTaxonNames_on_dataset_8	801	5	2014931	Negarnaviricota	Monjiviricetes	Mononegavirales	Rhabdoviridae	Ledantevirus	Ledantevirus kanyawara
kaiju-addTaxonNames_on_dataset_8	801	5	2892035	Negarnaviricota	Monjiviricetes	Mononegavirales	Rhabdoviridae	Vesiculovirus	Vesiculovirus mediterranean
kaiju-addTaxonNames_on_dataset_8	641	4	482822	Uroviricota	Caudoviricetes	NA	NA	Lambdavirus	Lambdavirus DE3
kaiju-addTaxonNames_on_dataset_8	641	4	1002362	Negarnaviricota	Monjiviricetes	Mononegavirales	Rhabdoviridae	Sigmavirus	Sigmavirus muscina
kaiju-addTaxonNames_on_dataset_8	641	4	2023057	Nucleocytoviricota	Megaviricetes	Pimascovirales	Orpheoviridae	Alphaorpheovirus	Alphaorpheovirus massiliense
kaiju-addTaxonNames_on_dataset_8	480	3	225725	Uroviricota	Caudoviricetes	NA	NA	NA	Bacillus phage phBC6A51
kaiju-addTaxonNames_on_dataset_8	480	3	1272942	Negarnaviricota	Monjiviricetes	Mononegavirales	Rhabdoviridae	Hapavirus	Hapavirus graylodge
kaiju-addTaxonNames_on_dataset_8	480	3	1608146	Negarnaviricota	Monjiviricetes	Mononegavirales	Rhabdoviridae	Ledantevirus	Ledantevirus yongjia
kaiju-addTaxonNames_on_dataset_8	480	3	2079134	Nucleocytoviricota	Megaviricetes	Algavirales	Phycodnaviridae	Prasinovirus	Dishui lake phycodnavirus 1
kaiju-addTaxonNames_on_dataset_8	320	2	200403	Negarnaviricota	Monjiviricetes	Mononegavirales	Rhabdoviridae	Hapavirus	Hapavirus mosqueiro
kaiju-addTaxonNames_on_dataset_8	320	2	1308858	Negarnaviricota	Monjiviricetes	Mononegavirales	Rhabdoviridae	Sigmavirus	NA
kaiju-addTaxonNames_on_dataset_8	320	2	1608090	Negarnaviricota	Monjiviricetes	Mononegavirales	Rhabdoviridae	Alpharicinrhavirus	Alpharicinrhavirus taishun
kaiju-addTaxonNames_on_dataset_8	320	2	1819301	Negarnaviricota	Monjiviricetes	Mononegavirales	Rhabdoviridae	Tibrovirus	Tibrovirus beatrice
kaiju-addTaxonNames_on_dataset_8	320	2	2021721	Negarnaviricota	Monjiviricetes	Mononegavirales	Rhabdoviridae	Hapavirus	Hapavirus holmes
kaiju-addTaxonNames_on_dataset_8	320	2	2801477	Uroviricota	Caudoviricetes	NA	NA	Immutovirus	Immutovirus immuto
kaiju-addTaxonNames_on_dataset_8	160	1	10501	Nucleocytoviricota	Megaviricetes	Algavirales	Phycodnaviridae	NA	NA
kaiju-addTaxonNames_on_dataset_8	160	1	44088	Nucleocytoviricota	Pokkesviricetes	Chitovirales	Poxviridae	Avipoxvirus	Avipoxvirus canarypox
kaiju-addTaxonNames_on_dataset_8	160	1	455364	Nucleocytoviricota	Megaviricetes	Algavirales	Phycodnaviridae	NA	Chrysochromulina ericina virus
kaiju-addTaxonNames_on_dataset_8	160	1	693272	Nucleocytoviricota	Megaviricetes	Imitervirales	Mimiviridae	Rheavirus	Rheavirus sinusmexicani
kaiju-addTaxonNames_on_dataset_8	160	1	1225789	Uroviricota	Caudoviricetes	NA	NA	NA	Enterobacteria phage SfI
kaiju-addTaxonNames_on_dataset_8	160	1	1272958	Negarnaviricota	Monjiviricetes	Mononegavirales	Rhabdoviridae	Tibrovirus	Tibrovirus sweetwater
kaiju-addTaxonNames_on_dataset_8	160	1	1308859	Negarnaviricota	Monjiviricetes	Mononegavirales	Rhabdoviridae	Sigmavirus	Sigmavirus affinis
kaiju-addTaxonNames_on_dataset_8	160	1	1608066	Negarnaviricota	Monjiviricetes	Mononegavirales	Rhabdoviridae	Sigmavirus	Sigmavirus shayang
kaiju-addTaxonNames_on_dataset_8	160	1	1608085	Negarnaviricota	Monjiviricetes	Mononegavirales	Rhabdoviridae	NA	Tacheng Tick Virus 3
kaiju-addTaxonNames_on_dataset_8	160	1	1758878	Negarnaviricota	Monjiviricetes	Mononegavirales	Rhabdoviridae	Ohlsrhavirus	Ohlsrhavirus tongilchon
kaiju-addTaxonNames_on_dataset_8	160	1	1864622	Uroviricota	Caudoviricetes	NA	NA	Aryavirus	Aryavirus arya
kaiju-addTaxonNames_on_dataset_8	160	1	1922879	NA	NA	NA	NA	NA	Hubei diptera virus 18
kaiju-addTaxonNames_on_dataset_8	160	1	1922904	Negarnaviricota	Monjiviricetes	Mononegavirales	Rhabdoviridae	Alphapaprhavirus	Alphapaprhavirus hubei
kaiju-addTaxonNames_on_dataset_8	160	1	1978532	Negarnaviricota	Monjiviricetes	Mononegavirales	Rhabdoviridae	Ledantevirus	NA
kaiju-addTaxonNames_on_dataset_8	160	1	2060084	NA	NA	NA	NA	Pandoravirus	NA
kaiju-addTaxonNames_on_dataset_8	160	1	2559587	NA	NA	NA	NA	NA	NA
kaiju-addTaxonNames_on_dataset_8	160	1	2562666	Uroviricota	Caudoviricetes	NA	NA	Dismasvirus	NA
kaiju-addTaxonNames_on_dataset_8	160	1	2849739	Negarnaviricota	Monjiviricetes	Mononegavirales	Rhabdoviridae	Sigmavirus	Sigmavirus ying
kaiju-addTaxonNames_on_dataset_8	160	1	3052000	NA	Naldaviricetes	Lefavirales	Nudiviridae	Betanudivirus	Betanudivirus hezeae
kaiju-addTaxonNames_on_dataset_8	160	1	3071315	Negarnaviricota	Monjiviricetes	Mononegavirales	Rhabdoviridae	Scophrhavirus	Scophrhavirus chanodychthys
kaiju-addTaxonNames_on_dataset_8	0	0	NA	cannot be assigned to a (non-viral) species
kaiju-addTaxonNames_on_dataset_8	62571782	390732	NA	unclassified
		624454		Total reads

## Sheet: 2 larvae L4
File	Percent	Reads	Taxon_id	Phylum	Class	Order	Family	Genus	Species
kaiju-addTaxonNames_on_dataset_26	8608810	61087	2010277	Negarnaviricota	Monjiviricetes	Mononegavirales	Rhabdoviridae	Ohlsrhavirus	Ohlsrhavirus culex
kaiju-addTaxonNames_on_dataset_26	7921227	56208	2040592	Negarnaviricota	Monjiviricetes	Mononegavirales	Rhabdoviridae	Ohlsrhavirus	Ohlsrhavirus ohlsdorf
kaiju-addTaxonNames_on_dataset_26	5083380	36071	1803263	Negarnaviricota	Monjiviricetes	Mononegavirales	Rhabdoviridae	Ohlsrhavirus	Ohlsrhavirus riverside
kaiju-addTaxonNames_on_dataset_26	709850	5037	2733252	Negarnaviricota	Monjiviricetes	Mononegavirales	Rhabdoviridae	Ohlsrhavirus	NA
kaiju-addTaxonNames_on_dataset_26	576392	4090	11286	Negarnaviricota	Monjiviricetes	Mononegavirales	Rhabdoviridae	Lyssavirus	NA
kaiju-addTaxonNames_on_dataset_26	517061	3669	936149	Negarnaviricota	Monjiviricetes	Mononegavirales	Rhabdoviridae	Scophrhavirus	Scophrhavirus maximus
kaiju-addTaxonNames_on_dataset_26	257192	1825	1802938	Negarnaviricota	Monjiviricetes	Mononegavirales	Rhabdoviridae	Alphapaprhavirus	Alphapaprhavirus pararge
kaiju-addTaxonNames_on_dataset_26	187433	1330	1272957	Negarnaviricota	Monjiviricetes	Mononegavirales	Rhabdoviridae	Sripuvirus	Sripuvirus madureira
kaiju-addTaxonNames_on_dataset_26	91462	649	425010	Pisuviricota	Duplopiviricetes	Durnavirales	Partitiviridae	NA	Botryotinia fuckeliana partitivirus 1
kaiju-addTaxonNames_on_dataset_26	67363	478	318843	Negarnaviricota	Monjiviricetes	Mononegavirales	Rhabdoviridae	Sripuvirus	Sripuvirus almpiwar
kaiju-addTaxonNames_on_dataset_26	55807	396	1608137	Negarnaviricota	Monjiviricetes	Mononegavirales	Rhabdoviridae	Alpharicinrhavirus	Alpharicinrhavirus wuhan
kaiju-addTaxonNames_on_dataset_26	42419	301	1802949	Negarnaviricota	Monjiviricetes	Mononegavirales	Rhabdoviridae	Sigmavirus	Sigmavirus capitata
kaiju-addTaxonNames_on_dataset_26	40869	290	1923229	NA	NA	NA	NA	NA	Hubei sobemo-like virus 41
kaiju-addTaxonNames_on_dataset_26	32977	234	880159	Nucleocytoviricota	Megaviricetes	Algavirales	Phycodnaviridae	Prasinovirus	Bathycoccus sp. RCC1105 virus BpV
kaiju-addTaxonNames_on_dataset_26	31004	220	3060017	Nucleocytoviricota	Megaviricetes	Imitervirales	Mimiviridae	Fadolivirus	Fadolivirus algeromassiliense
kaiju-addTaxonNames_on_dataset_26	30158	214	1736767	Negarnaviricota	Monjiviricetes	Mononegavirales	Rhabdoviridae	Siniperhavirus	Siniperhavirus zoarces
kaiju-addTaxonNames_on_dataset_26	26494	188	1923768	NA	NA	NA	NA	NA	Xinzhou dimarhabdovirus virus 1
kaiju-addTaxonNames_on_dataset_26	23394	166	2946167	Uroviricota	Caudoviricetes	NA	Peduoviridae	NA	NA
kaiju-addTaxonNames_on_dataset_26	22830	162	754042	Uroviricota	Caudoviricetes	NA	NA	Llyrvirus	Llyrvirus SSKS1
kaiju-addTaxonNames_on_dataset_26	22830	162	3044648	Nucleocytoviricota	Megaviricetes	Imitervirales	Mimiviridae	NA	NA
kaiju-addTaxonNames_on_dataset_26	17898	127	198539	Uroviricota	Caudoviricetes	NA	NA	NA	Streptococcus phage 315.2
kaiju-addTaxonNames_on_dataset_26	16488	117	2842407	Negarnaviricota	Monjiviricetes	Mononegavirales	Rhabdoviridae	NA	NA
kaiju-addTaxonNames_on_dataset_26	15643	111	2927284	Uroviricota	Caudoviricetes	NA	NA	Bismarckvirus	Bismarckvirus shambre1
kaiju-addTaxonNames_on_dataset_26	15361	109	2283025	Uroviricota	Caudoviricetes	NA	NA	Feofaniavirus	Feofaniavirus Eho59
kaiju-addTaxonNames_on_dataset_26	14375	102	2877507	Negarnaviricota	Monjiviricetes	Mononegavirales	Rhabdoviridae	Ledantevirus	Ledantevirus longquan
kaiju-addTaxonNames_on_dataset_26	12543	89	2884420	Uroviricota	Caudoviricetes	NA	NA	Donellivirus	Donellivirus gee
kaiju-addTaxonNames_on_dataset_26	12402	88	693272	Nucleocytoviricota	Megaviricetes	Imitervirales	Mimiviridae	Rheavirus	Rheavirus sinusmexicani
kaiju-addTaxonNames_on_dataset_26	12402	88	2590946	Uroviricota	Caudoviricetes	NA	NA	Celiavirus	Celiavirus celia
kaiju-addTaxonNames_on_dataset_26	11697	83	67082	Nucleocytoviricota	Pokkesviricetes	Chitovirales	Poxviridae	Oryzopoxvirus	BeAn 58058 virus
kaiju-addTaxonNames_on_dataset_26	11274	80	2843384	Uroviricota	Caudoviricetes	NA	NA	Fukuivirus	NA
kaiju-addTaxonNames_on_dataset_26	11274	80	2847058	Uroviricota	Caudoviricetes	NA	NA	Glaedevirus	Glaedevirus gv2H10
kaiju-addTaxonNames_on_dataset_26	10710	76	1002359	Negarnaviricota	Monjiviricetes	Mononegavirales	Rhabdoviridae	Sigmavirus	Sigmavirus ananassae
kaiju-addTaxonNames_on_dataset_26	9583	68	944644	Nucleocytoviricota	Megaviricetes	Pimascovirales	Marseilleviridae	NA	NA
kaiju-addTaxonNames_on_dataset_26	9442	67	2684265	Negarnaviricota	Monjiviricetes	Mononegavirales	Rhabdoviridae	Ohlsrhavirus	Ohlsrhavirus pseudovishnui
kaiju-addTaxonNames_on_dataset_26	9160	65	1972595	Negarnaviricota	Monjiviricetes	Mononegavirales	Rhabdoviridae	Ephemerovirus	Ephemerovirus kimberley
kaiju-addTaxonNames_on_dataset_26	8315	59	115987	Uroviricota	Caudoviricetes	Pantevenvirales	Straboviridae	Biquartavirus	Biquartavirus 44RR2
kaiju-addTaxonNames_on_dataset_26	8315	59	1922504	NA	NA	NA	NA	NA	Beihai partiti-like virus 2
kaiju-addTaxonNames_on_dataset_26	8174	58	2080449	NA	NA	NA	NA	NA	Acanthamoeba castellanii medusavirus
kaiju-addTaxonNames_on_dataset_26	8033	57	3424297	Uroviricota	Caudoviricetes	NA	NA	NA	NA
kaiju-addTaxonNames_on_dataset_26	7892	56	1922927	NA	NA	NA	NA	NA	Hubei mosquito virus 3
kaiju-addTaxonNames_on_dataset_26	7892	56	2788787	Uroviricota	Caudoviricetes	NA	NA	NA	NA
kaiju-addTaxonNames_on_dataset_26	7469	53	2024608	Nucleocytoviricota	Megaviricetes	Imitervirales	Mimiviridae	Theiavirus	Theiavirus salishense
kaiju-addTaxonNames_on_dataset_26	7469	53	3080801	Nucleocytoviricota	Megaviricetes	Imitervirales	Mimiviridae	Moumouvirus	NA
kaiju-addTaxonNames_on_dataset_26	6905	49	1308	Bacillota	Bacilli	Lactobacillales	Streptococcaceae	Streptococcus	Streptococcus thermophilus
kaiju-addTaxonNames_on_dataset_26	5919	42	1272943	Negarnaviricota	Monjiviricetes	Mononegavirales	Rhabdoviridae	Hapavirus	Hapavirus joinjakaka
kaiju-addTaxonNames_on_dataset_26	5355	38	1542477	Uroviricota	Caudoviricetes	Pantevenvirales	Kyanoviridae	Haifavirus	Haifavirus tim68
kaiju-addTaxonNames_on_dataset_26	5214	37	2801477	Uroviricota	Caudoviricetes	NA	NA	Immutovirus	Immutovirus immuto
kaiju-addTaxonNames_on_dataset_26	4651	33	1732063	Uroviricota	Caudoviricetes	NA	NA	NA	Staphylococcus phage SPbeta-like
kaiju-addTaxonNames_on_dataset_26	4510	32	2094720	Nucleocytoviricota	Megaviricetes	Imitervirales	Mimiviridae	Tupanvirus	NA
kaiju-addTaxonNames_on_dataset_26	4510	32	2733109	Uroviricota	Caudoviricetes	Pantevenvirales	Kyanoviridae	Leucotheavirus	NA
kaiju-addTaxonNames_on_dataset_26	4228	30	2731619	Uroviricota	Caudoviricetes	NA	NA	NA	NA
kaiju-addTaxonNames_on_dataset_26	3805	27	1792032	Uroviricota	Caudoviricetes	NA	NA	Thornevirus	Thornevirus SP15
kaiju-addTaxonNames_on_dataset_26	3805	27	2126984	Nucleocytoviricota	Megaviricetes	Imitervirales	Mimiviridae	Tupanvirus	Tupanvirus altamarinense
kaiju-addTaxonNames_on_dataset_26	3382	24	1474867	Nucleocytoviricota	Megaviricetes	Imitervirales	Schizomimiviridae	Kratosvirus	Kratosvirus quantuckense
kaiju-addTaxonNames_on_dataset_26	3382	24	2023996	Uroviricota	Caudoviricetes	Pantevenvirales	Kyanoviridae	Bellamyvirus	Bellamyvirus bellamy
kaiju-addTaxonNames_on_dataset_26	3241	23	1586713	Nucleocytoviricota	Megaviricetes	Algavirales	Phycodnaviridae	Prasinovirus	Yellowstone lake phycodnavirus 1
kaiju-addTaxonNames_on_dataset_26	3241	23	2023057	Nucleocytoviricota	Megaviricetes	Pimascovirales	Orpheoviridae	Alphaorpheovirus	Alphaorpheovirus massiliense
kaiju-addTaxonNames_on_dataset_26	3100	22	1955558	Nucleocytoviricota	Megaviricetes	Pimascovirales	Marseilleviridae	Marseillevirus	Noumeavirus
kaiju-addTaxonNames_on_dataset_26	2819	20	2843411	Uroviricota	Caudoviricetes	NA	Grimontviridae	Lahexavirus	NA
kaiju-addTaxonNames_on_dataset_26	2678	19	1241371	Peploviricota	Herviviricetes	Herpesvirales	Malacoherpesviridae	Aurivirus	Aurivirus haliotidmalaco1
kaiju-addTaxonNames_on_dataset_26	2678	19	3044761	Nucleocytoviricota	Megaviricetes	Imitervirales	Mimiviridae	Megavirus	NA
kaiju-addTaxonNames_on_dataset_26	2537	18	1868844	Uroviricota	Caudoviricetes	NA	Herelleviridae	Sciuriunavirus	Sciuriunavirus SscM1
kaiju-addTaxonNames_on_dataset_26	2396	17	1897437	Uroviricota	Caudoviricetes	NA	NA	Weaselvirus	Weaselvirus weasel
kaiju-addTaxonNames_on_dataset_26	2396	17	2856824	Uroviricota	Caudoviricetes	NA	NA	Fukuivirus	Fukuivirus LMM01
kaiju-addTaxonNames_on_dataset_26	2255	16	669875	Uroviricota	Caudoviricetes	NA	NA	Jilinvirus	Jilinvirus CVM10
kaiju-addTaxonNames_on_dataset_26	2114	15	932699	Negarnaviricota	Monjiviricetes	Mononegavirales	Rhabdoviridae	Barhavirus	Barhavirus bahia
kaiju-addTaxonNames_on_dataset_26	1973	14	10501	Nucleocytoviricota	Megaviricetes	Algavirales	Phycodnaviridae	NA	NA
kaiju-addTaxonNames_on_dataset_26	1973	14	1643326	Uroviricota	Caudoviricetes	NA	NA	Rockvillevirus	Rockvillevirus phi4J1
kaiju-addTaxonNames_on_dataset_26	1973	14	2877511	Negarnaviricota	Monjiviricetes	Mononegavirales	Rhabdoviridae	Tupavirus	Tupavirus pearsonii
kaiju-addTaxonNames_on_dataset_26	1832	13	10506	Nucleocytoviricota	Megaviricetes	Algavirales	Phycodnaviridae	Chlorovirus	Chlorovirus vanettense
kaiju-addTaxonNames_on_dataset_26	1691	12	11270	Negarnaviricota	Monjiviricetes	Mononegavirales	Rhabdoviridae	NA	NA
kaiju-addTaxonNames_on_dataset_26	1691	12	365048	Uroviricota	Caudoviricetes	NA	NA	Svunavirus	Svunavirus GBSV1
kaiju-addTaxonNames_on_dataset_26	1691	12	1527515	Uroviricota	Caudoviricetes	NA	NA	NA	Idiomarinaceae phage Phi1M2-2
kaiju-addTaxonNames_on_dataset_26	1691	12	2588517	Uroviricota	Caudoviricetes	NA	Grimontviridae	Lahexavirus	Lahexavirus lv44572
kaiju-addTaxonNames_on_dataset_26	1691	12	2914450	Uroviricota	Caudoviricetes	NA	NA	Haihevirus	Haihevirus PP9W2
kaiju-addTaxonNames_on_dataset_26	1550	11	3044687	Uroviricota	Caudoviricetes	NA	NA	Chidieberevirus	NA
kaiju-addTaxonNames_on_dataset_26	1409	10	380442	Negarnaviricota	Monjiviricetes	Mononegavirales	Rhabdoviridae	Ledantevirus	Ledantevirus nkolbisson
kaiju-addTaxonNames_on_dataset_26	1409	10	1072176	Negarnaviricota	Monjiviricetes	Mononegavirales	Rhabdoviridae	Lyssavirus	Lyssavirus bokeloh
kaiju-addTaxonNames_on_dataset_26	1409	10	1256869	Negarnaviricota	Monjiviricetes	Mononegavirales	Rhabdoviridae	Perhabdovirus	Perhabdovirus perca
kaiju-addTaxonNames_on_dataset_26	1409	10	1572712	Uroviricota	Caudoviricetes	NA	NA	NA	Geobacillus virus E3
kaiju-addTaxonNames_on_dataset_26	1409	10	2126985	Nucleocytoviricota	Megaviricetes	Imitervirales	Mimiviridae	Tupanvirus	Tupanvirus salinum
kaiju-addTaxonNames_on_dataset_26	1409	10	2796514	Uroviricota	Caudoviricetes	NA	Casjensviridae	Gediminasvirus	Gediminasvirus AchV4
kaiju-addTaxonNames_on_dataset_26	1268	9	2593638	Uroviricota	Caudoviricetes	NA	Herelleviridae	Goettingenvirus	Goettingenvirus goe8
kaiju-addTaxonNames_on_dataset_26	1127	8	2059380	Nucleocytoviricota	Pokkesviricetes	Chitovirales	Poxviridae	Avipoxvirus	Flamingopox virus FGPVKD09
kaiju-addTaxonNames_on_dataset_26	986	7	1530085	Uroviricota	Caudoviricetes	NA	Peduoviridae	Arsyunavirus	Arsyunavirus RSY1
kaiju-addTaxonNames_on_dataset_26	986	7	1917232	Nucleocytoviricota	Megaviricetes	Algavirales	Phycodnaviridae	Chlorovirus	Only Syngen Nebraska virus 5
kaiju-addTaxonNames_on_dataset_26	986	7	2021721	Negarnaviricota	Monjiviricetes	Mononegavirales	Rhabdoviridae	Hapavirus	Hapavirus holmes
kaiju-addTaxonNames_on_dataset_26	846	6	251749	Nucleocytoviricota	Megaviricetes	Algavirales	Phycodnaviridae	Prymnesiovirus	Phaeocystis globosa virus
kaiju-addTaxonNames_on_dataset_26	846	6	1955137	Negarnaviricota	Monjiviricetes	Mononegavirales	Rhabdoviridae	NA	Rhabdoviridae sp.
kaiju-addTaxonNames_on_dataset_26	846	6	2681607	Uroviricota	Caudoviricetes	NA	Mesyanzhinovviridae	Keylargovirus	Keylargovirus JL001
kaiju-addTaxonNames_on_dataset_26	705	5	44088	Nucleocytoviricota	Pokkesviricetes	Chitovirales	Poxviridae	Avipoxvirus	Avipoxvirus canarypox
kaiju-addTaxonNames_on_dataset_26	705	5	181082	Nucleocytoviricota	Megaviricetes	Algavirales	Phycodnaviridae	Coccolithovirus	Coccolithovirus huxleyi
kaiju-addTaxonNames_on_dataset_26	705	5	212035	Nucleocytoviricota	Megaviricetes	Imitervirales	Mimiviridae	Mimivirus	Mimivirus bradfordmassiliense
kaiju-addTaxonNames_on_dataset_26	705	5	1272942	Negarnaviricota	Monjiviricetes	Mononegavirales	Rhabdoviridae	Hapavirus	Hapavirus graylodge
kaiju-addTaxonNames_on_dataset_26	705	5	1460070	Hofneiviricota	Faserviricetes	Tubulavirales	Inoviridae	NA	Ralstonia phage 1 NP-2014
kaiju-addTaxonNames_on_dataset_26	705	5	2732982	Uroviricota	Caudoviricetes	NA	Peduoviridae	Kisquattuordecimvirus	NA
kaiju-addTaxonNames_on_dataset_26	564	4	362830	NA	Naldaviricetes	Lefavirales	Baculoviridae	Betabaculovirus	Betabaculovirus arrapae
kaiju-addTaxonNames_on_dataset_26	564	4	880158	Nucleocytoviricota	Megaviricetes	Algavirales	Phycodnaviridae	Prasinovirus	NA
kaiju-addTaxonNames_on_dataset_26	564	4	1573760	Negarnaviricota	Monjiviricetes	Mononegavirales	Rhabdoviridae	Caligrhavirus	Caligrhavirus salmonlouse
kaiju-addTaxonNames_on_dataset_26	564	4	1777064	Uroviricota	Caudoviricetes	NA	NA	NA	Pseudomonas phage YMC11/07/P54_PAE_BP
kaiju-addTaxonNames_on_dataset_26	564	4	2014931	Negarnaviricota	Monjiviricetes	Mononegavirales	Rhabdoviridae	Ledantevirus	Ledantevirus kanyawara
kaiju-addTaxonNames_on_dataset_26	564	4	2107708	NA	NA	NA	NA	Pandoravirus	Pandoravirus neocaledonia
kaiju-addTaxonNames_on_dataset_26	564	4	2559587	NA	NA	NA	NA	NA	NA
kaiju-addTaxonNames_on_dataset_26	564	4	2932878	Uroviricota	Caudoviricetes	NA	NA	Spbetavirus	Spbetavirus SPbeta
kaiju-addTaxonNames_on_dataset_26	564	4	3071315	Negarnaviricota	Monjiviricetes	Mononegavirales	Rhabdoviridae	Scophrhavirus	Scophrhavirus chanodychthys
kaiju-addTaxonNames_on_dataset_26	423	3	109981	Nucleocytoviricota	Pokkesviricetes	Chitovirales	Poxviridae	Epsilonentomopoxvirus	Epsilonentomopoxvirus dlongicaudata
kaiju-addTaxonNames_on_dataset_26	423	3	1002362	Negarnaviricota	Monjiviricetes	Mononegavirales	Rhabdoviridae	Sigmavirus	Sigmavirus muscina
kaiju-addTaxonNames_on_dataset_26	423	3	1513458	Nucleocytoviricota	Megaviricetes	Pimascovirales	Marseilleviridae	Marseillevirus	NA
kaiju-addTaxonNames_on_dataset_26	423	3	1608090	Negarnaviricota	Monjiviricetes	Mononegavirales	Rhabdoviridae	Alpharicinrhavirus	Alpharicinrhavirus taishun
kaiju-addTaxonNames_on_dataset_26	423	3	2733098	Uroviricota	Caudoviricetes	Pantevenvirales	Kyanoviridae	Brizovirus	NA
kaiju-addTaxonNames_on_dataset_26	282	2	1314	Bacillota	Bacilli	Lactobacillales	Streptococcaceae	Streptococcus	Streptococcus pyogenes
kaiju-addTaxonNames_on_dataset_26	282	2	317858	Peploviricota	Herviviricetes	Herpesvirales	Alloherpesviridae	Cyvirus	Cyvirus cyprinidallo1
kaiju-addTaxonNames_on_dataset_26	282	2	348137	Uroviricota	Caudoviricetes	NA	NA	Stanholtvirus	Burkholderia phage Bcep176
kaiju-addTaxonNames_on_dataset_26	282	2	1608049	Negarnaviricota	Monjiviricetes	Mononegavirales	Rhabdoviridae	Alpharicinrhavirus	Alpharicinrhavirus huangpi
kaiju-addTaxonNames_on_dataset_26	282	2	1978532	Negarnaviricota	Monjiviricetes	Mononegavirales	Rhabdoviridae	Ledantevirus	NA
kaiju-addTaxonNames_on_dataset_26	282	2	2024275	Uroviricota	Caudoviricetes	NA	NA	Mudcatvirus	Mudcatvirus correa
kaiju-addTaxonNames_on_dataset_26	282	2	2060617	Nucleocytoviricota	Megaviricetes	Imitervirales	Allomimiviridae	Oceanusvirus	Oceanusvirus kaneohense
kaiju-addTaxonNames_on_dataset_26	282	2	2499009	Uroviricota	Caudoviricetes	NA	NA	Majavirus	Majavirus maja
kaiju-addTaxonNames_on_dataset_26	282	2	2892035	Negarnaviricota	Monjiviricetes	Mononegavirales	Rhabdoviridae	Vesiculovirus	Vesiculovirus mediterranean
kaiju-addTaxonNames_on_dataset_26	282	2	2894335	Uroviricota	Caudoviricetes	NA	NA	Bigmanorsvirus	Bigmanorsvirus bgmanors32
kaiju-addTaxonNames_on_dataset_26	282	2	2914007	Uroviricota	Caudoviricetes	NA	NA	Oshimavirus	Oshimavirus P7426
kaiju-addTaxonNames_on_dataset_26	282	2	3126011	Uroviricota	Caudoviricetes	Pantevenvirales	Kyanoviridae	Namakavirus	Namakavirus smbcm6
kaiju-addTaxonNames_on_dataset_26	141	1	11807	Artverviricota	Revtraviricetes	Ortervirales	Retroviridae	Gammaretrovirus	Gammaretrovirus Hamursar
kaiju-addTaxonNames_on_dataset_26	141	1	198543	Uroviricota	Caudoviricetes	NA	NA	NA	Streptococcus phage 315.6
kaiju-addTaxonNames_on_dataset_26	141	1	257816	NA	NA	NA	Polydnaviriformidae	Bracoviriform	Bracoviriform glomeratae
kaiju-addTaxonNames_on_dataset_26	141	1	455364	Nucleocytoviricota	Megaviricetes	Algavirales	Phycodnaviridae	NA	Chrysochromulina ericina virus
kaiju-addTaxonNames_on_dataset_26	141	1	549779	Nucleocytoviricota	Megaviricetes	Imitervirales	Mimiviridae	NA	NA
kaiju-addTaxonNames_on_dataset_26	141	1	683735	Uroviricota	Caudoviricetes	NA	NA	NA	Aggregatibacter phage S1249
kaiju-addTaxonNames_on_dataset_26	141	1	685443	Negarnaviricota	Monjiviricetes	Mononegavirales	Rhabdoviridae	Perhabdovirus	Perhabdovirus anguilla
kaiju-addTaxonNames_on_dataset_26	141	1	1357715	Uroviricota	Caudoviricetes	NA	NA	Fukuivirus	Fukuivirus MVDC
kaiju-addTaxonNames_on_dataset_26	141	1	1573458	Uroviricota	Caudoviricetes	NA	NA	NA	Pseudomonas phage PS-1
kaiju-addTaxonNames_on_dataset_26	141	1	1608085	Negarnaviricota	Monjiviricetes	Mononegavirales	Rhabdoviridae	NA	Tacheng Tick Virus 3
kaiju-addTaxonNames_on_dataset_26	141	1	1608100	Negarnaviricota	Monjiviricetes	Mononegavirales	Rhabdoviridae	NA	Wuhan Ant Virus
kaiju-addTaxonNames_on_dataset_26	141	1	1608146	Negarnaviricota	Monjiviricetes	Mononegavirales	Rhabdoviridae	Ledantevirus	Ledantevirus yongjia
kaiju-addTaxonNames_on_dataset_26	141	1	1647282	Uroviricota	Caudoviricetes	NA	NA	Vhulanivirus	Vhulanivirus Shpa
kaiju-addTaxonNames_on_dataset_26	141	1	1758878	Negarnaviricota	Monjiviricetes	Mononegavirales	Rhabdoviridae	Ohlsrhavirus	Ohlsrhavirus tongilchon
kaiju-addTaxonNames_on_dataset_26	141	1	1911435	Negarnaviricota	Monjiviricetes	Mononegavirales	Rhabdoviridae	Alphapaprhavirus	Alphapaprhavirus gata
kaiju-addTaxonNames_on_dataset_26	141	1	1913112	Uroviricota	Caudoviricetes	NA	NA	Kamchatkavirus	Kamchatkavirus AP45
kaiju-addTaxonNames_on_dataset_26	141	1	1922868	NA	NA	NA	NA	NA	Hubei dimarhabdovirus virus 3
kaiju-addTaxonNames_on_dataset_26	141	1	1923250	NA	NA	NA	NA	NA	Hubei tetragnatha maxillosa virus 8
kaiju-addTaxonNames_on_dataset_26	141	1	1972611	Negarnaviricota	Monjiviricetes	Mononegavirales	Rhabdoviridae	Hapavirus	NA
kaiju-addTaxonNames_on_dataset_26	141	1	1977142	Hofneiviricota	Faserviricetes	Tubulavirales	Inoviridae	Lineavirus	NA
kaiju-addTaxonNames_on_dataset_26	141	1	2014434	Uroviricota	Caudoviricetes	NA	NA	NA	Escherichia phage D6
kaiju-addTaxonNames_on_dataset_26	141	1	2024264	Uroviricota	Caudoviricetes	NA	NA	Polybotosvirus	Polybotosvirus Atuph07
kaiju-addTaxonNames_on_dataset_26	141	1	2079134	Nucleocytoviricota	Megaviricetes	Algavirales	Phycodnaviridae	Prasinovirus	Dishui lake phycodnavirus 1
kaiju-addTaxonNames_on_dataset_26	141	1	2109587	Nucleocytoviricota	Megaviricetes	Imitervirales	Mimiviridae	Moumouvirus	Moumouvirus australiense
kaiju-addTaxonNames_on_dataset_26	141	1	2545435	Uroviricota	Caudoviricetes	Autographivirales	NA	Qadamvirus	Qadamvirus SB28
kaiju-addTaxonNames_on_dataset_26	141	1	2732523	Nucleocytoviricota	Megaviricetes	NA	NA	NA	NA
kaiju-addTaxonNames_on_dataset_26	141	1	2847803	Negarnaviricota	Monjiviricetes	Mononegavirales	Rhabdoviridae	Alphahymrhavirus	Alphahymrhavirus hirtum
kaiju-addTaxonNames_on_dataset_26	141	1	2913478	Negarnaviricota	Monjiviricetes	Mononegavirales	Rhabdoviridae	Tibrovirus	Tibrovirus mundri
kaiju-addTaxonNames_on_dataset_26	141	1	2928256	Negarnaviricota	Monjiviricetes	Mononegavirales	Rhabdoviridae	Ephemerovirus	Ephemerovirus henan
kaiju-addTaxonNames_on_dataset_26	141	1	3044834	Uroviricota	Caudoviricetes	NA	NA	Sophritavirus	NA
kaiju-addTaxonNames_on_dataset_26	0	0	NA	cannot be assigned to a (non-viral) species
kaiju-addTaxonNames_on_dataset_26	75258988	534028	NA	unclassified
		709587		Total reads

## Sheet: 3 larvae L4
File	Percent	Reads	Taxon_id	Phylum	Class	Order	Family	Genus	Species
kaiju-addTaxonNames_on_dataset_8	14039252	94250	2010277	Negarnaviricota	Monjiviricetes	Mononegavirales	Rhabdoviridae	Ohlsrhavirus	Ohlsrhavirus culex
kaiju-addTaxonNames_on_dataset_8	13008317	87329	2040592	Negarnaviricota	Monjiviricetes	Mononegavirales	Rhabdoviridae	Ohlsrhavirus	Ohlsrhavirus ohlsdorf
kaiju-addTaxonNames_on_dataset_8	7682339	51574	1803263	Negarnaviricota	Monjiviricetes	Mononegavirales	Rhabdoviridae	Ohlsrhavirus	Ohlsrhavirus riverside
kaiju-addTaxonNames_on_dataset_8	1158294	7776	2733252	Negarnaviricota	Monjiviricetes	Mononegavirales	Rhabdoviridae	Ohlsrhavirus	NA
kaiju-addTaxonNames_on_dataset_8	872147	5855	936149	Negarnaviricota	Monjiviricetes	Mononegavirales	Rhabdoviridae	Scophrhavirus	Scophrhavirus maximus
kaiju-addTaxonNames_on_dataset_8	790667	5308	11286	Negarnaviricota	Monjiviricetes	Mononegavirales	Rhabdoviridae	Lyssavirus	NA
kaiju-addTaxonNames_on_dataset_8	422742	2838	1802938	Negarnaviricota	Monjiviricetes	Mononegavirales	Rhabdoviridae	Alphapaprhavirus	Alphapaprhavirus pararge
kaiju-addTaxonNames_on_dataset_8	300894	2020	1272957	Negarnaviricota	Monjiviricetes	Mononegavirales	Rhabdoviridae	Sripuvirus	Sripuvirus madureira
kaiju-addTaxonNames_on_dataset_8	258739	1737	425010	Pisuviricota	Duplopiviricetes	Durnavirales	Partitiviridae	NA	Botryotinia fuckeliana partitivirus 1
kaiju-addTaxonNames_on_dataset_8	91460	614	318843	Negarnaviricota	Monjiviricetes	Mononegavirales	Rhabdoviridae	Sripuvirus	Sripuvirus almpiwar
kaiju-addTaxonNames_on_dataset_8	87438	587	1802949	Negarnaviricota	Monjiviricetes	Mononegavirales	Rhabdoviridae	Sigmavirus	Sigmavirus capitata
kaiju-addTaxonNames_on_dataset_8	62115	417	1608137	Negarnaviricota	Monjiviricetes	Mononegavirales	Rhabdoviridae	Alpharicinrhavirus	Alpharicinrhavirus wuhan
kaiju-addTaxonNames_on_dataset_8	58838	395	1736767	Negarnaviricota	Monjiviricetes	Mononegavirales	Rhabdoviridae	Siniperhavirus	Siniperhavirus zoarces
kaiju-addTaxonNames_on_dataset_8	49603	333	1923229	NA	NA	NA	NA	NA	Hubei sobemo-like virus 41
kaiju-addTaxonNames_on_dataset_8	35452	238	1922504	NA	NA	NA	NA	NA	Beihai partiti-like virus 2
kaiju-addTaxonNames_on_dataset_8	32920	221	2842407	Negarnaviricota	Monjiviricetes	Mononegavirales	Rhabdoviridae	NA	NA
kaiju-addTaxonNames_on_dataset_8	27259	183	2847803	Negarnaviricota	Monjiviricetes	Mononegavirales	Rhabdoviridae	Alphahymrhavirus	Alphahymrhavirus hirtum
kaiju-addTaxonNames_on_dataset_8	26663	179	3060017	Nucleocytoviricota	Megaviricetes	Imitervirales	Mimiviridae	Fadolivirus	Fadolivirus algeromassiliense
kaiju-addTaxonNames_on_dataset_8	22493	151	3044648	Nucleocytoviricota	Megaviricetes	Imitervirales	Mimiviridae	NA	NA
kaiju-addTaxonNames_on_dataset_8	20109	135	212035	Nucleocytoviricota	Megaviricetes	Imitervirales	Mimiviridae	Mimivirus	Mimivirus bradfordmassiliense
kaiju-addTaxonNames_on_dataset_8	18471	124	1972595	Negarnaviricota	Monjiviricetes	Mononegavirales	Rhabdoviridae	Ephemerovirus	Ephemerovirus kimberley
kaiju-addTaxonNames_on_dataset_8	18322	123	2170211	NA	NA	NA	NA	NA	Lasius neglectus virus 2
kaiju-addTaxonNames_on_dataset_8	15790	106	2684265	Negarnaviricota	Monjiviricetes	Mononegavirales	Rhabdoviridae	Ohlsrhavirus	Ohlsrhavirus pseudovishnui
kaiju-addTaxonNames_on_dataset_8	15492	104	1608100	Negarnaviricota	Monjiviricetes	Mononegavirales	Rhabdoviridae	NA	Wuhan Ant Virus
kaiju-addTaxonNames_on_dataset_8	12363	83	2877507	Negarnaviricota	Monjiviricetes	Mononegavirales	Rhabdoviridae	Ledantevirus	Ledantevirus longquan
kaiju-addTaxonNames_on_dataset_8	10576	71	1982371	Uroviricota	Caudoviricetes	NA	NA	Roufvirus	Roufvirus pIS4A
kaiju-addTaxonNames_on_dataset_8	9980	67	2024608	Nucleocytoviricota	Megaviricetes	Imitervirales	Mimiviridae	Theiavirus	Theiavirus salishense
kaiju-addTaxonNames_on_dataset_8	9831	66	1923768	NA	NA	NA	NA	NA	Xinzhou dimarhabdovirus virus 1
kaiju-addTaxonNames_on_dataset_8	8937	60	251749	Nucleocytoviricota	Megaviricetes	Algavirales	Phycodnaviridae	Prymnesiovirus	Phaeocystis globosa virus
kaiju-addTaxonNames_on_dataset_8	7001	47	1002359	Negarnaviricota	Monjiviricetes	Mononegavirales	Rhabdoviridae	Sigmavirus	Sigmavirus ananassae
kaiju-addTaxonNames_on_dataset_8	6852	46	1643326	Uroviricota	Caudoviricetes	NA	NA	Rockvillevirus	Rockvillevirus phi4J1
kaiju-addTaxonNames_on_dataset_8	6405	43	2787157	Negarnaviricota	Monjiviricetes	Mononegavirales	Rhabdoviridae	NA	Hymenopteran rhabdo-related virus
kaiju-addTaxonNames_on_dataset_8	6256	42	2126984	Nucleocytoviricota	Megaviricetes	Imitervirales	Mimiviridae	Tupanvirus	Tupanvirus altamarinense
kaiju-addTaxonNames_on_dataset_8	6107	41	1272943	Negarnaviricota	Monjiviricetes	Mononegavirales	Rhabdoviridae	Hapavirus	Hapavirus joinjakaka
kaiju-addTaxonNames_on_dataset_8	5958	40	2079134	Nucleocytoviricota	Megaviricetes	Algavirales	Phycodnaviridae	Prasinovirus	Dishui lake phycodnavirus 1
kaiju-addTaxonNames_on_dataset_8	5809	39	2894335	Uroviricota	Caudoviricetes	NA	NA	Bigmanorsvirus	Bigmanorsvirus bgmanors32
kaiju-addTaxonNames_on_dataset_8	5660	38	1977141	Hofneiviricota	Faserviricetes	Tubulavirales	Inoviridae	Habenivirus	NA
kaiju-addTaxonNames_on_dataset_8	5660	38	2048977	Uroviricota	Caudoviricetes	NA	NA	Nickievirus	Nickievirus nickie
kaiju-addTaxonNames_on_dataset_8	5660	38	2883949	Uroviricota	Caudoviricetes	NA	NA	Ryyoungvirus	Ryyoungvirus bcepC6B
kaiju-addTaxonNames_on_dataset_8	5214	35	693272	Nucleocytoviricota	Megaviricetes	Imitervirales	Mimiviridae	Rheavirus	Rheavirus sinusmexicani
kaiju-addTaxonNames_on_dataset_8	5065	34	2759732	Uroviricota	Caudoviricetes	NA	NA	Dinavirus	Dinavirus dina
kaiju-addTaxonNames_on_dataset_8	4767	32	1256869	Negarnaviricota	Monjiviricetes	Mononegavirales	Rhabdoviridae	Perhabdovirus	Perhabdovirus perca
kaiju-addTaxonNames_on_dataset_8	4767	32	1530085	Uroviricota	Caudoviricetes	NA	Peduoviridae	Arsyunavirus	Arsyunavirus RSY1
kaiju-addTaxonNames_on_dataset_8	4767	32	1922927	NA	NA	NA	NA	NA	Hubei mosquito virus 3
kaiju-addTaxonNames_on_dataset_8	4171	28	1308	Bacillota	Bacilli	Lactobacillales	Streptococcaceae	Streptococcus	Streptococcus thermophilus
kaiju-addTaxonNames_on_dataset_8	3873	26	2024264	Uroviricota	Caudoviricetes	NA	NA	Polybotosvirus	Polybotosvirus Atuph07
kaiju-addTaxonNames_on_dataset_8	3724	25	181083	Nucleocytoviricota	Megaviricetes	Algavirales	Phycodnaviridae	Chlorovirus	NA
kaiju-addTaxonNames_on_dataset_8	3575	24	2107707	NA	NA	NA	NA	Pandoravirus	Pandoravirus macleodensis
kaiju-addTaxonNames_on_dataset_8	3575	24	2115967	Uroviricota	Caudoviricetes	NA	NA	Kelquatrovirus	Kelquatrovirus KL4
kaiju-addTaxonNames_on_dataset_8	3426	23	180504	Uroviricota	Caudoviricetes	NA	NA	Stanholtvirus	Stanholtvirus E125
kaiju-addTaxonNames_on_dataset_8	3426	23	2877511	Negarnaviricota	Monjiviricetes	Mononegavirales	Rhabdoviridae	Tupavirus	Tupavirus pearsonii
kaiju-addTaxonNames_on_dataset_8	3277	22	754042	Uroviricota	Caudoviricetes	NA	NA	Llyrvirus	Llyrvirus SSKS1
kaiju-addTaxonNames_on_dataset_8	3277	22	1573458	Uroviricota	Caudoviricetes	NA	NA	NA	Pseudomonas phage PS-1
kaiju-addTaxonNames_on_dataset_8	3128	21	1955137	Negarnaviricota	Monjiviricetes	Mononegavirales	Rhabdoviridae	NA	Rhabdoviridae sp.
kaiju-addTaxonNames_on_dataset_8	2979	20	2696340	Uroviricota	Caudoviricetes	Pantevenvirales	Straboviridae	Kanagawavirus	Kanagawavirus cipnine
kaiju-addTaxonNames_on_dataset_8	2830	19	181082	Nucleocytoviricota	Megaviricetes	Algavirales	Phycodnaviridae	Coccolithovirus	Coccolithovirus huxleyi
kaiju-addTaxonNames_on_dataset_8	2681	18	1335230	Uroviricota	Caudoviricetes	NA	NA	Baikalvirus	Baikalvirus PaBG
kaiju-addTaxonNames_on_dataset_8	2234	15	455364	Nucleocytoviricota	Megaviricetes	Algavirales	Phycodnaviridae	NA	Chrysochromulina ericina virus
kaiju-addTaxonNames_on_dataset_8	2234	15	1586713	Nucleocytoviricota	Megaviricetes	Algavirales	Phycodnaviridae	Prasinovirus	Yellowstone lake phycodnavirus 1
kaiju-addTaxonNames_on_dataset_8	2234	15	1923185	NA	NA	NA	NA	NA	Hubei rhabdo-like virus 1
kaiju-addTaxonNames_on_dataset_8	2085	14	683735	Uroviricota	Caudoviricetes	NA	NA	NA	Aggregatibacter phage S1249
kaiju-addTaxonNames_on_dataset_8	2085	14	1815968	Uroviricota	Caudoviricetes	NA	NA	Punavirus	Punavirus SJ46
kaiju-addTaxonNames_on_dataset_8	2085	14	2083181	Artverviricota	Revtraviricetes	Ortervirales	Metaviridae	Errantivirus	Errantivirus trichoplusiae
kaiju-addTaxonNames_on_dataset_8	2085	14	2946167	Uroviricota	Caudoviricetes	NA	Peduoviridae	NA	NA
kaiju-addTaxonNames_on_dataset_8	1936	13	932699	Negarnaviricota	Monjiviricetes	Mononegavirales	Rhabdoviridae	Barhavirus	Barhavirus bahia
kaiju-addTaxonNames_on_dataset_8	1936	13	1072176	Negarnaviricota	Monjiviricetes	Mononegavirales	Rhabdoviridae	Lyssavirus	Lyssavirus bokeloh
kaiju-addTaxonNames_on_dataset_8	1936	13	2044561	Uroviricota	Caudoviricetes	NA	NA	Delepquintavirus	Delepquintavirus DLP5
kaiju-addTaxonNames_on_dataset_8	1787	12	380442	Negarnaviricota	Monjiviricetes	Mononegavirales	Rhabdoviridae	Ledantevirus	Ledantevirus nkolbisson
kaiju-addTaxonNames_on_dataset_8	1787	12	880159	Nucleocytoviricota	Megaviricetes	Algavirales	Phycodnaviridae	Prasinovirus	Bathycoccus sp. RCC1105 virus BpV
kaiju-addTaxonNames_on_dataset_8	1787	12	2884420	Uroviricota	Caudoviricetes	NA	NA	Donellivirus	Donellivirus gee
kaiju-addTaxonNames_on_dataset_8	1639	11	1542477	Uroviricota	Caudoviricetes	Pantevenvirales	Kyanoviridae	Haifavirus	Haifavirus tim68
kaiju-addTaxonNames_on_dataset_8	1639	11	1573760	Negarnaviricota	Monjiviricetes	Mononegavirales	Rhabdoviridae	Caligrhavirus	Caligrhavirus salmonlouse
kaiju-addTaxonNames_on_dataset_8	1639	11	2788787	Uroviricota	Caudoviricetes	NA	NA	NA	NA
kaiju-addTaxonNames_on_dataset_8	1490	10	53988	NA	NA	NA	Polydnaviriformidae	Bracoviriform	Bracoviriform demolitoris
kaiju-addTaxonNames_on_dataset_8	1341	9	1903266	NA	NA	NA	NA	Alphacedratvirus	Alphacedratvirus aljazairmassiliense
kaiju-addTaxonNames_on_dataset_8	1341	9	2059380	Nucleocytoviricota	Pokkesviricetes	Chitovirales	Poxviridae	Avipoxvirus	Flamingopox virus FGPVKD09
kaiju-addTaxonNames_on_dataset_8	1192	8	11270	Negarnaviricota	Monjiviricetes	Mononegavirales	Rhabdoviridae	NA	NA
kaiju-addTaxonNames_on_dataset_8	1192	8	1002362	Negarnaviricota	Monjiviricetes	Mononegavirales	Rhabdoviridae	Sigmavirus	Sigmavirus muscina
kaiju-addTaxonNames_on_dataset_8	1192	8	1623292	Uroviricota	Caudoviricetes	NA	NA	Omegavirus	NA
kaiju-addTaxonNames_on_dataset_8	1192	8	1873698	Nucleocytoviricota	Pokkesviricetes	Chitovirales	Poxviridae	Pteropopoxvirus	Pteropopoxvirus pteropox
kaiju-addTaxonNames_on_dataset_8	1192	8	2745684	Uroviricota	Caudoviricetes	NA	Helgolandviridae	Leefvirus	Leefvirus Leef
kaiju-addTaxonNames_on_dataset_8	1043	7	1406950	Negarnaviricota	Monjiviricetes	Mononegavirales	Rhabdoviridae	Ohlsrhavirus	Ohlsrhavirus northcreek
kaiju-addTaxonNames_on_dataset_8	894	6	11807	Artverviricota	Revtraviricetes	Ortervirales	Retroviridae	Gammaretrovirus	Gammaretrovirus Hamursar
kaiju-addTaxonNames_on_dataset_8	894	6	116759	NA	NA	NA	Polydnaviriformidae	Bracoviriform	Bracoviriform indiense
kaiju-addTaxonNames_on_dataset_8	894	6	343516	Uroviricota	Caudoviricetes	NA	NA	Uetakevirus	Uetakevirus phiV10
kaiju-addTaxonNames_on_dataset_8	894	6	685443	Negarnaviricota	Monjiviricetes	Mononegavirales	Rhabdoviridae	Perhabdovirus	Perhabdovirus anguilla
kaiju-addTaxonNames_on_dataset_8	894	6	1608146	Negarnaviricota	Monjiviricetes	Mononegavirales	Rhabdoviridae	Ledantevirus	Ledantevirus yongjia
kaiju-addTaxonNames_on_dataset_8	894	6	2023057	Nucleocytoviricota	Megaviricetes	Pimascovirales	Orpheoviridae	Alphaorpheovirus	Alphaorpheovirus massiliense
kaiju-addTaxonNames_on_dataset_8	894	6	2282904	Uroviricota	Caudoviricetes	NA	NA	Gervaisevirus	Gervaisevirus GP4
kaiju-addTaxonNames_on_dataset_8	745	5	10260	Nucleocytoviricota	Pokkesviricetes	Chitovirales	Poxviridae	Avipoxvirus	NA
kaiju-addTaxonNames_on_dataset_8	745	5	158683	Nucleocytoviricota	Megaviricetes	Pimascovirales	Ascoviridae	Toursvirus	Toursvirus dptv1a
kaiju-addTaxonNames_on_dataset_8	745	5	1272942	Negarnaviricota	Monjiviricetes	Mononegavirales	Rhabdoviridae	Hapavirus	Hapavirus graylodge
kaiju-addTaxonNames_on_dataset_8	745	5	1608090	Negarnaviricota	Monjiviricetes	Mononegavirales	Rhabdoviridae	Alpharicinrhavirus	Alpharicinrhavirus taishun
kaiju-addTaxonNames_on_dataset_8	745	5	1972623	Negarnaviricota	Monjiviricetes	Mononegavirales	Rhabdoviridae	Hapavirus	Hapavirus ngaingan
kaiju-addTaxonNames_on_dataset_8	745	5	2070184	Uroviricota	Caudoviricetes	NA	NA	Lughvirus	Lughvirus lugh
kaiju-addTaxonNames_on_dataset_8	596	4	58094	NA	Naldaviricetes	Lefavirales	Baculoviridae	Alphabaculovirus	Alphabaculovirus chorosaceanae
kaiju-addTaxonNames_on_dataset_8	596	4	283734	Bacillota	Bacilli	Bacillales	Staphylococcaceae	Staphylococcus	Staphylococcus pseudintermedius
kaiju-addTaxonNames_on_dataset_8	596	4	381899	Nucleocytoviricota	Megaviricetes	Algavirales	Phycodnaviridae	Chlorovirus	Chlorovirus conductrix
kaiju-addTaxonNames_on_dataset_8	596	4	880158	Nucleocytoviricota	Megaviricetes	Algavirales	Phycodnaviridae	Prasinovirus	NA
kaiju-addTaxonNames_on_dataset_8	596	4	1922868	NA	NA	NA	NA	NA	Hubei dimarhabdovirus virus 3
kaiju-addTaxonNames_on_dataset_8	596	4	1978532	Negarnaviricota	Monjiviricetes	Mononegavirales	Rhabdoviridae	Ledantevirus	NA
kaiju-addTaxonNames_on_dataset_8	596	4	2014931	Negarnaviricota	Monjiviricetes	Mononegavirales	Rhabdoviridae	Ledantevirus	Ledantevirus kanyawara
kaiju-addTaxonNames_on_dataset_8	596	4	2041344	Uroviricota	Caudoviricetes	NA	Vilmaviridae	Kumaovirus	Kumaovirus kumao
kaiju-addTaxonNames_on_dataset_8	596	4	2060084	NA	NA	NA	NA	Pandoravirus	NA
kaiju-addTaxonNames_on_dataset_8	596	4	2094720	Nucleocytoviricota	Megaviricetes	Imitervirales	Mimiviridae	Tupanvirus	NA
kaiju-addTaxonNames_on_dataset_8	596	4	2560250	Uroviricota	Caudoviricetes	NA	NA	Vieuvirus	NA
kaiju-addTaxonNames_on_dataset_8	596	4	2928256	Negarnaviricota	Monjiviricetes	Mononegavirales	Rhabdoviridae	Ephemerovirus	Ephemerovirus henan
kaiju-addTaxonNames_on_dataset_8	596	4	3424297	Uroviricota	Caudoviricetes	NA	NA	NA	NA
kaiju-addTaxonNames_on_dataset_8	447	3	28871	Nucleocytoviricota	Pokkesviricetes	Chitovirales	Poxviridae	Orthopoxvirus	Orthopoxvirus taterapox
kaiju-addTaxonNames_on_dataset_8	447	3	109981	Nucleocytoviricota	Pokkesviricetes	Chitovirales	Poxviridae	Epsilonentomopoxvirus	Epsilonentomopoxvirus dlongicaudata
kaiju-addTaxonNames_on_dataset_8	447	3	115987	Uroviricota	Caudoviricetes	Pantevenvirales	Straboviridae	Biquartavirus	Biquartavirus 44RR2
kaiju-addTaxonNames_on_dataset_8	447	3	1474867	Nucleocytoviricota	Megaviricetes	Imitervirales	Schizomimiviridae	Kratosvirus	Kratosvirus quantuckense
kaiju-addTaxonNames_on_dataset_8	447	3	1513458	Nucleocytoviricota	Megaviricetes	Pimascovirales	Marseilleviridae	Marseillevirus	NA
kaiju-addTaxonNames_on_dataset_8	447	3	1608085	Negarnaviricota	Monjiviricetes	Mononegavirales	Rhabdoviridae	NA	Tacheng Tick Virus 3
kaiju-addTaxonNames_on_dataset_8	447	3	1922356	NA	NA	NA	NA	NA	Beihai barnacle virus 12
kaiju-addTaxonNames_on_dataset_8	447	3	1922867	NA	NA	NA	NA	NA	Hubei dimarhabdovirus virus 2
kaiju-addTaxonNames_on_dataset_8	447	3	2584487	Uroviricota	Caudoviricetes	Pantevenvirales	Ackermannviridae	Vapseptimavirus	Vapseptimavirus VAP7
kaiju-addTaxonNames_on_dataset_8	447	3	2892035	Negarnaviricota	Monjiviricetes	Mononegavirales	Rhabdoviridae	Vesiculovirus	Vesiculovirus mediterranean
kaiju-addTaxonNames_on_dataset_8	447	3	3071315	Negarnaviricota	Monjiviricetes	Mononegavirales	Rhabdoviridae	Scophrhavirus	Scophrhavirus chanodychthys
kaiju-addTaxonNames_on_dataset_8	298	2	10239	NA	NA	NA	NA	NA	NA
kaiju-addTaxonNames_on_dataset_8	298	2	10501	Nucleocytoviricota	Megaviricetes	Algavirales	Phycodnaviridae	NA	NA
kaiju-addTaxonNames_on_dataset_8	298	2	1133022	Uroviricota	Caudoviricetes	NA	Casjensviridae	Ahduovirus	Ahduovirus AH2
kaiju-addTaxonNames_on_dataset_8	298	2	1357715	Uroviricota	Caudoviricetes	NA	NA	Fukuivirus	Fukuivirus MVDC
kaiju-addTaxonNames_on_dataset_8	298	2	1461743	Uroviricota	Caudoviricetes	NA	NA	NA	Vibrio phage PVA1
kaiju-addTaxonNames_on_dataset_8	298	2	1819301	Negarnaviricota	Monjiviricetes	Mononegavirales	Rhabdoviridae	Tibrovirus	Tibrovirus beatrice
kaiju-addTaxonNames_on_dataset_8	298	2	2021721	Negarnaviricota	Monjiviricetes	Mononegavirales	Rhabdoviridae	Hapavirus	Hapavirus holmes
kaiju-addTaxonNames_on_dataset_8	298	2	2070181	Uroviricota	Caudoviricetes	NA	NA	Brigitvirus	Brigitvirus brigit
kaiju-addTaxonNames_on_dataset_8	298	2	2126985	Nucleocytoviricota	Megaviricetes	Imitervirales	Mimiviridae	Tupanvirus	Tupanvirus salinum
kaiju-addTaxonNames_on_dataset_8	298	2	2559587	NA	NA	NA	NA	NA	NA
kaiju-addTaxonNames_on_dataset_8	298	2	2716351	Uroviricota	Caudoviricetes	NA	Peduoviridae	Wadgaonvirus	Wadgaonvirus wv5004651
kaiju-addTaxonNames_on_dataset_8	298	2	2733104	Uroviricota	Caudoviricetes	NA	NA	Eurybiavirus	NA
kaiju-addTaxonNames_on_dataset_8	298	2	3052000	NA	Naldaviricetes	Lefavirales	Nudiviridae	Betanudivirus	Betanudivirus hezeae
kaiju-addTaxonNames_on_dataset_8	149	1	11271	Negarnaviricota	Monjiviricetes	Mononegavirales	Rhabdoviridae	Vesiculovirus	NA
kaiju-addTaxonNames_on_dataset_8	149	1	11274	Negarnaviricota	Monjiviricetes	Mononegavirales	Rhabdoviridae	Vesiculovirus	Vesiculovirus piry
kaiju-addTaxonNames_on_dataset_8	149	1	11788	Artverviricota	Revtraviricetes	Ortervirales	Retroviridae	Gammaretrovirus	Abelson murine leukemia virus
kaiju-addTaxonNames_on_dataset_8	149	1	44088	Nucleocytoviricota	Pokkesviricetes	Chitovirales	Poxviridae	Avipoxvirus	Avipoxvirus canarypox
kaiju-addTaxonNames_on_dataset_8	149	1	57483	Negarnaviricota	Monjiviricetes	Mononegavirales	Rhabdoviridae	Lyssavirus	Lyssavirus helsinki
kaiju-addTaxonNames_on_dataset_8	149	1	67082	Nucleocytoviricota	Pokkesviricetes	Chitovirales	Poxviridae	Oryzopoxvirus	BeAn 58058 virus
kaiju-addTaxonNames_on_dataset_8	149	1	215158	Uroviricota	Caudoviricetes	NA	NA	Uetakevirus	Uetakevirus epsilon15
kaiju-addTaxonNames_on_dataset_8	149	1	247080	Hofneiviricota	Faserviricetes	Tubulavirales	Inoviridae	Porrectionivirus	Porrectionivirus p12J
kaiju-addTaxonNames_on_dataset_8	149	1	257816	NA	NA	NA	Polydnaviriformidae	Bracoviriform	Bracoviriform glomeratae
kaiju-addTaxonNames_on_dataset_8	149	1	549205	Artverviricota	Revtraviricetes	Ortervirales	Caulimoviridae	Badnavirus	Badnavirus necrozamiae
kaiju-addTaxonNames_on_dataset_8	149	1	696863	Negarnaviricota	Monjiviricetes	Mononegavirales	Rhabdoviridae	Sprivivirus	Sprivivirus cyprinus
kaiju-addTaxonNames_on_dataset_8	149	1	889956	Uroviricota	Caudoviricetes	NA	NA	Eurybiavirus	Eurybiavirus MED4213
kaiju-addTaxonNames_on_dataset_8	149	1	1234888	NA	NA	NA	NA	NA	Dragonfly-associated microphage 1
kaiju-addTaxonNames_on_dataset_8	149	1	1241371	Peploviricota	Herviviricetes	Herpesvirales	Malacoherpesviridae	Aurivirus	Aurivirus haliotidmalaco1
kaiju-addTaxonNames_on_dataset_8	149	1	1272958	Negarnaviricota	Monjiviricetes	Mononegavirales	Rhabdoviridae	Tibrovirus	Tibrovirus sweetwater
kaiju-addTaxonNames_on_dataset_8	149	1	1283076	Uroviricota	Caudoviricetes	Pantevenvirales	Kyanoviridae	NA	Pelagibacter phage HTVC008M
kaiju-addTaxonNames_on_dataset_8	149	1	1417599	Uroviricota	Caudoviricetes	NA	NA	Firingavirus	Firingavirus RSK1
kaiju-addTaxonNames_on_dataset_8	149	1	1567486	Uroviricota	Caudoviricetes	NA	Peduoviridae	Xuanwuvirus	Xuanwuvirus P88
kaiju-addTaxonNames_on_dataset_8	149	1	1628721	Uroviricota	Caudoviricetes	NA	NA	Vieuvirus	Vieuvirus R3177
kaiju-addTaxonNames_on_dataset_8	149	1	1850906	NA	Naldaviricetes	Lefavirales	Baculoviridae	Alphabaculovirus	Alphabaculovirus capomonae
kaiju-addTaxonNames_on_dataset_8	149	1	1897437	Uroviricota	Caudoviricetes	NA	NA	Weaselvirus	Weaselvirus weasel
kaiju-addTaxonNames_on_dataset_8	149	1	1917232	Nucleocytoviricota	Megaviricetes	Algavirales	Phycodnaviridae	Chlorovirus	Only Syngen Nebraska virus 5
kaiju-addTaxonNames_on_dataset_8	149	1	1922348	NA	NA	NA	NA	NA	NA
kaiju-addTaxonNames_on_dataset_8	149	1	1932118	Uroviricota	Caudoviricetes	NA	NA	Namazuvirus	Namazuvirus POI1126
kaiju-addTaxonNames_on_dataset_8	149	1	2100727	Negarnaviricota	Monjiviricetes	Mononegavirales	Rhabdoviridae	Ledantevirus	Ledantevirus vaprio
kaiju-addTaxonNames_on_dataset_8	149	1	2560468	Peploviricota	Herviviricetes	Herpesvirales	Orthoherpesviridae	Percavirus	Percavirus felidgamma1
kaiju-addTaxonNames_on_dataset_8	149	1	2686278	Uroviricota	Caudoviricetes	NA	NA	Tantvirus	Tantvirus tant
kaiju-addTaxonNames_on_dataset_8	149	1	2847058	Uroviricota	Caudoviricetes	NA	NA	Glaedevirus	Glaedevirus gv2H10
kaiju-addTaxonNames_on_dataset_8	0	0	NA	cannot be assigned to a (non-viral) species
kaiju-addTaxonNames_on_dataset_8	60628867	407021	NA	unclassified
		671332		Total reads

## Sheet: 10 larvae L4
File	Percent	Reads	Taxon_id	Phylum	Class	Order	Family	Genus	Species
kaiju-addTaxonNames_on_dataset_8	13636287	72966	2010277	Negarnaviricota	Monjiviricetes	Mononegavirales	Rhabdoviridae	Ohlsrhavirus	Ohlsrhavirus culex
kaiju-addTaxonNames_on_dataset_8	11123051	59518	2040592	Negarnaviricota	Monjiviricetes	Mononegavirales	Rhabdoviridae	Ohlsrhavirus	Ohlsrhavirus ohlsdorf
kaiju-addTaxonNames_on_dataset_8	6208523	33221	1803263	Negarnaviricota	Monjiviricetes	Mononegavirales	Rhabdoviridae	Ohlsrhavirus	Ohlsrhavirus riverside
kaiju-addTaxonNames_on_dataset_8	1223726	6548	2733252	Negarnaviricota	Monjiviricetes	Mononegavirales	Rhabdoviridae	Ohlsrhavirus	NA
kaiju-addTaxonNames_on_dataset_8	844536	4519	936149	Negarnaviricota	Monjiviricetes	Mononegavirales	Rhabdoviridae	Scophrhavirus	Scophrhavirus maximus
kaiju-addTaxonNames_on_dataset_8	591866	3167	11286	Negarnaviricota	Monjiviricetes	Mononegavirales	Rhabdoviridae	Lyssavirus	NA
kaiju-addTaxonNames_on_dataset_8	418250	2238	2847803	Negarnaviricota	Monjiviricetes	Mononegavirales	Rhabdoviridae	Alphahymrhavirus	Alphahymrhavirus hirtum
kaiju-addTaxonNames_on_dataset_8	401430	2148	1802938	Negarnaviricota	Monjiviricetes	Mononegavirales	Rhabdoviridae	Alphapaprhavirus	Alphapaprhavirus pararge
kaiju-addTaxonNames_on_dataset_8	371902	1990	2170211	NA	NA	NA	NA	NA	Lasius neglectus virus 2
kaiju-addTaxonNames_on_dataset_8	265751	1422	1272957	Negarnaviricota	Monjiviricetes	Mononegavirales	Rhabdoviridae	Sripuvirus	Sripuvirus madureira
kaiju-addTaxonNames_on_dataset_8	234541	1255	1608100	Negarnaviricota	Monjiviricetes	Mononegavirales	Rhabdoviridae	NA	Wuhan Ant Virus
kaiju-addTaxonNames_on_dataset_8	121849	652	1802949	Negarnaviricota	Monjiviricetes	Mononegavirales	Rhabdoviridae	Sigmavirus	Sigmavirus capitata
kaiju-addTaxonNames_on_dataset_8	107272	574	425010	Pisuviricota	Duplopiviricetes	Durnavirales	Partitiviridae	NA	Botryotinia fuckeliana partitivirus 1
kaiju-addTaxonNames_on_dataset_8	80174	429	2787157	Negarnaviricota	Monjiviricetes	Mononegavirales	Rhabdoviridae	NA	Hymenopteran rhabdo-related virus
kaiju-addTaxonNames_on_dataset_8	68026	364	318843	Negarnaviricota	Monjiviricetes	Mononegavirales	Rhabdoviridae	Sripuvirus	Sripuvirus almpiwar
kaiju-addTaxonNames_on_dataset_8	66905	358	1923185	NA	NA	NA	NA	NA	Hubei rhabdo-like virus 1
kaiju-addTaxonNames_on_dataset_8	50272	269	1736767	Negarnaviricota	Monjiviricetes	Mononegavirales	Rhabdoviridae	Siniperhavirus	Siniperhavirus zoarces
kaiju-addTaxonNames_on_dataset_8	46161	247	1608137	Negarnaviricota	Monjiviricetes	Mononegavirales	Rhabdoviridae	Alpharicinrhavirus	Alpharicinrhavirus wuhan
kaiju-addTaxonNames_on_dataset_8	32705	175	3060017	Nucleocytoviricota	Megaviricetes	Imitervirales	Mimiviridae	Fadolivirus	Fadolivirus algeromassiliense
kaiju-addTaxonNames_on_dataset_8	27472	147	3044648	Nucleocytoviricota	Megaviricetes	Imitervirales	Mimiviridae	NA	NA
kaiju-addTaxonNames_on_dataset_8	26912	144	1922504	NA	NA	NA	NA	NA	Beihai partiti-like virus 2
kaiju-addTaxonNames_on_dataset_8	22052	118	2842407	Negarnaviricota	Monjiviricetes	Mononegavirales	Rhabdoviridae	NA	NA
kaiju-addTaxonNames_on_dataset_8	17380	93	2684265	Negarnaviricota	Monjiviricetes	Mononegavirales	Rhabdoviridae	Ohlsrhavirus	Ohlsrhavirus pseudovishnui
kaiju-addTaxonNames_on_dataset_8	16820	90	1972595	Negarnaviricota	Monjiviricetes	Mononegavirales	Rhabdoviridae	Ephemerovirus	Ephemerovirus kimberley
kaiju-addTaxonNames_on_dataset_8	16446	88	2024608	Nucleocytoviricota	Megaviricetes	Imitervirales	Mimiviridae	Theiavirus	Theiavirus salishense
kaiju-addTaxonNames_on_dataset_8	14764	79	212035	Nucleocytoviricota	Megaviricetes	Imitervirales	Mimiviridae	Mimivirus	Mimivirus bradfordmassiliense
kaiju-addTaxonNames_on_dataset_8	9905	53	1272943	Negarnaviricota	Monjiviricetes	Mononegavirales	Rhabdoviridae	Hapavirus	Hapavirus joinjakaka
kaiju-addTaxonNames_on_dataset_8	8036	43	880159	Nucleocytoviricota	Megaviricetes	Algavirales	Phycodnaviridae	Prasinovirus	Bathycoccus sp. RCC1105 virus BpV
kaiju-addTaxonNames_on_dataset_8	8036	43	2877507	Negarnaviricota	Monjiviricetes	Mononegavirales	Rhabdoviridae	Ledantevirus	Ledantevirus longquan
kaiju-addTaxonNames_on_dataset_8	7475	40	1923229	NA	NA	NA	NA	NA	Hubei sobemo-like virus 41
kaiju-addTaxonNames_on_dataset_8	6728	36	1002359	Negarnaviricota	Monjiviricetes	Mononegavirales	Rhabdoviridae	Sigmavirus	Sigmavirus ananassae
kaiju-addTaxonNames_on_dataset_8	6541	35	1923768	NA	NA	NA	NA	NA	Xinzhou dimarhabdovirus virus 1
kaiju-addTaxonNames_on_dataset_8	5980	32	181082	Nucleocytoviricota	Megaviricetes	Algavirales	Phycodnaviridae	Coccolithovirus	Coccolithovirus huxleyi
kaiju-addTaxonNames_on_dataset_8	5607	30	693272	Nucleocytoviricota	Megaviricetes	Imitervirales	Mimiviridae	Rheavirus	Rheavirus sinusmexicani
kaiju-addTaxonNames_on_dataset_8	5233	28	2126984	Nucleocytoviricota	Megaviricetes	Imitervirales	Mimiviridae	Tupanvirus	Tupanvirus altamarinense
kaiju-addTaxonNames_on_dataset_8	5046	27	2877511	Negarnaviricota	Monjiviricetes	Mononegavirales	Rhabdoviridae	Tupavirus	Tupavirus pearsonii
kaiju-addTaxonNames_on_dataset_8	4859	26	2847806	Negarnaviricota	Monjiviricetes	Mononegavirales	Rhabdoviridae	Alphahymrhavirus	Alphahymrhavirus cinereus
kaiju-addTaxonNames_on_dataset_8	3551	19	11270	Negarnaviricota	Monjiviricetes	Mononegavirales	Rhabdoviridae	NA	NA
kaiju-addTaxonNames_on_dataset_8	3177	17	1955137	Negarnaviricota	Monjiviricetes	Mononegavirales	Rhabdoviridae	NA	Rhabdoviridae sp.
kaiju-addTaxonNames_on_dataset_8	2990	16	1256869	Negarnaviricota	Monjiviricetes	Mononegavirales	Rhabdoviridae	Perhabdovirus	Perhabdovirus perca
kaiju-addTaxonNames_on_dataset_8	2616	14	2083181	Artverviricota	Revtraviricetes	Ortervirales	Metaviridae	Errantivirus	Errantivirus trichoplusiae
kaiju-addTaxonNames_on_dataset_8	2616	14	2094720	Nucleocytoviricota	Megaviricetes	Imitervirales	Mimiviridae	Tupanvirus	NA
kaiju-addTaxonNames_on_dataset_8	2430	13	380442	Negarnaviricota	Monjiviricetes	Mononegavirales	Rhabdoviridae	Ledantevirus	Ledantevirus nkolbisson
kaiju-addTaxonNames_on_dataset_8	2430	13	2059380	Nucleocytoviricota	Pokkesviricetes	Chitovirales	Poxviridae	Avipoxvirus	Flamingopox virus FGPVKD09
kaiju-addTaxonNames_on_dataset_8	2056	11	109981	Nucleocytoviricota	Pokkesviricetes	Chitovirales	Poxviridae	Epsilonentomopoxvirus	Epsilonentomopoxvirus dlongicaudata
kaiju-addTaxonNames_on_dataset_8	2056	11	932699	Negarnaviricota	Monjiviricetes	Mononegavirales	Rhabdoviridae	Barhavirus	Barhavirus bahia
kaiju-addTaxonNames_on_dataset_8	1869	10	58094	NA	Naldaviricetes	Lefavirales	Baculoviridae	Alphabaculovirus	Alphabaculovirus chorosaceanae
kaiju-addTaxonNames_on_dataset_8	1869	10	549205	Artverviricota	Revtraviricetes	Ortervirales	Caulimoviridae	Badnavirus	Badnavirus necrozamiae
kaiju-addTaxonNames_on_dataset_8	1869	10	1002362	Negarnaviricota	Monjiviricetes	Mononegavirales	Rhabdoviridae	Sigmavirus	Sigmavirus muscina
kaiju-addTaxonNames_on_dataset_8	1869	10	2060084	NA	NA	NA	NA	Pandoravirus	NA
kaiju-addTaxonNames_on_dataset_8	1869	10	2079134	Nucleocytoviricota	Megaviricetes	Algavirales	Phycodnaviridae	Prasinovirus	Dishui lake phycodnavirus 1
kaiju-addTaxonNames_on_dataset_8	1682	9	455364	Nucleocytoviricota	Megaviricetes	Algavirales	Phycodnaviridae	NA	Chrysochromulina ericina virus
kaiju-addTaxonNames_on_dataset_8	1682	9	1573760	Negarnaviricota	Monjiviricetes	Mononegavirales	Rhabdoviridae	Caligrhavirus	Caligrhavirus salmonlouse
kaiju-addTaxonNames_on_dataset_8	1682	9	1922927	NA	NA	NA	NA	NA	Hubei mosquito virus 3
kaiju-addTaxonNames_on_dataset_8	1682	9	1923298	Duplornaviricota	Chrymotiviricetes	Ghabrivirales	Spiciviridae	Spicivirus	Spicivirus shi
kaiju-addTaxonNames_on_dataset_8	1495	8	2892035	Negarnaviricota	Monjiviricetes	Mononegavirales	Rhabdoviridae	Vesiculovirus	Vesiculovirus mediterranean
kaiju-addTaxonNames_on_dataset_8	1308	7	1072176	Negarnaviricota	Monjiviricetes	Mononegavirales	Rhabdoviridae	Lyssavirus	Lyssavirus bokeloh
kaiju-addTaxonNames_on_dataset_8	1121	6	10239	NA	NA	NA	NA	NA	NA
kaiju-addTaxonNames_on_dataset_8	1121	6	67082	Nucleocytoviricota	Pokkesviricetes	Chitovirales	Poxviridae	Oryzopoxvirus	BeAn 58058 virus
kaiju-addTaxonNames_on_dataset_8	1121	6	1406950	Negarnaviricota	Monjiviricetes	Mononegavirales	Rhabdoviridae	Ohlsrhavirus	Ohlsrhavirus northcreek
kaiju-addTaxonNames_on_dataset_8	1121	6	1474867	Nucleocytoviricota	Megaviricetes	Imitervirales	Schizomimiviridae	Kratosvirus	Kratosvirus quantuckense
kaiju-addTaxonNames_on_dataset_8	934	5	158683	Nucleocytoviricota	Megaviricetes	Pimascovirales	Ascoviridae	Toursvirus	Toursvirus dptv1a
kaiju-addTaxonNames_on_dataset_8	934	5	1697349	Nucleocytoviricota	Megaviricetes	Pimascovirales	Iridoviridae	Megalocytivirus	Megalocytivirus lates1
kaiju-addTaxonNames_on_dataset_8	934	5	1978532	Negarnaviricota	Monjiviricetes	Mononegavirales	Rhabdoviridae	Ledantevirus	NA
kaiju-addTaxonNames_on_dataset_8	934	5	2023057	Nucleocytoviricota	Megaviricetes	Pimascovirales	Orpheoviridae	Alphaorpheovirus	Alphaorpheovirus massiliense
kaiju-addTaxonNames_on_dataset_8	748	4	11807	Artverviricota	Revtraviricetes	Ortervirales	Retroviridae	Gammaretrovirus	Gammaretrovirus Hamursar
kaiju-addTaxonNames_on_dataset_8	748	4	44088	Nucleocytoviricota	Pokkesviricetes	Chitovirales	Poxviridae	Avipoxvirus	Avipoxvirus canarypox
kaiju-addTaxonNames_on_dataset_8	748	4	251749	Nucleocytoviricota	Megaviricetes	Algavirales	Phycodnaviridae	Prymnesiovirus	Phaeocystis globosa virus
kaiju-addTaxonNames_on_dataset_8	748	4	944644	Nucleocytoviricota	Megaviricetes	Pimascovirales	Marseilleviridae	NA	NA
kaiju-addTaxonNames_on_dataset_8	748	4	1241371	Peploviricota	Herviviricetes	Herpesvirales	Malacoherpesviridae	Aurivirus	Aurivirus haliotidmalaco1
kaiju-addTaxonNames_on_dataset_8	748	4	1513458	Nucleocytoviricota	Megaviricetes	Pimascovirales	Marseilleviridae	Marseillevirus	NA
kaiju-addTaxonNames_on_dataset_8	748	4	1608146	Negarnaviricota	Monjiviricetes	Mononegavirales	Rhabdoviridae	Ledantevirus	Ledantevirus yongjia
kaiju-addTaxonNames_on_dataset_8	748	4	1932881	NA	NA	NA	NA	NA	Pacmanvirus A23
kaiju-addTaxonNames_on_dataset_8	748	4	2021721	Negarnaviricota	Monjiviricetes	Mononegavirales	Rhabdoviridae	Hapavirus	Hapavirus holmes
kaiju-addTaxonNames_on_dataset_8	748	4	2126985	Nucleocytoviricota	Megaviricetes	Imitervirales	Mimiviridae	Tupanvirus	Tupanvirus salinum
kaiju-addTaxonNames_on_dataset_8	748	4	2494563	Uroviricota	Caudoviricetes	NA	NA	Zhuquevirus	Zhuquevirus R3
kaiju-addTaxonNames_on_dataset_8	748	4	2664196	Uroviricota	Caudoviricetes	NA	Naomviridae	Noahvirus	Noahvirus arc
kaiju-addTaxonNames_on_dataset_8	748	4	2732396	NA	NA	NA	NA	NA	NA
kaiju-addTaxonNames_on_dataset_8	561	3	265522	NA	NA	NA	Polydnaviriformidae	Ichnoviriform	Ichnoviriform fugitivi
kaiju-addTaxonNames_on_dataset_8	561	3	1272942	Negarnaviricota	Monjiviricetes	Mononegavirales	Rhabdoviridae	Hapavirus	Hapavirus graylodge
kaiju-addTaxonNames_on_dataset_8	561	3	2686202	Uroviricota	Caudoviricetes	NA	NA	Enfavirus	Enfavirus NF
kaiju-addTaxonNames_on_dataset_8	374	2	28871	Nucleocytoviricota	Pokkesviricetes	Chitovirales	Poxviridae	Orthopoxvirus	Orthopoxvirus taterapox
kaiju-addTaxonNames_on_dataset_8	374	2	53988	NA	NA	NA	Polydnaviriformidae	Bracoviriform	Bracoviriform demolitoris
kaiju-addTaxonNames_on_dataset_8	374	2	257816	NA	NA	NA	Polydnaviriformidae	Bracoviriform	Bracoviriform glomeratae
kaiju-addTaxonNames_on_dataset_8	374	2	754067	Uroviricota	Caudoviricetes	NA	NA	NA	Salicola phage CGphi29
kaiju-addTaxonNames_on_dataset_8	374	2	1513299	Negarnaviricota	Monjiviricetes	Mononegavirales	Rhabdoviridae	Sprivivirus	NA
kaiju-addTaxonNames_on_dataset_8	374	2	1608085	Negarnaviricota	Monjiviricetes	Mononegavirales	Rhabdoviridae	NA	Tacheng Tick Virus 3
kaiju-addTaxonNames_on_dataset_8	374	2	1608090	Negarnaviricota	Monjiviricetes	Mononegavirales	Rhabdoviridae	Alpharicinrhavirus	Alpharicinrhavirus taishun
kaiju-addTaxonNames_on_dataset_8	374	2	1636200	Uroviricota	Caudoviricetes	NA	NA	NA	Pseudoalteromonas phage H103
kaiju-addTaxonNames_on_dataset_8	374	2	1647463	Uroviricota	Caudoviricetes	NA	NA	Brunovirus	Brunovirus SEN34
kaiju-addTaxonNames_on_dataset_8	374	2	1826170	Nucleocytoviricota	Megaviricetes	Pimascovirales	Marseilleviridae	Marseillevirus	Tokyovirus A1
kaiju-addTaxonNames_on_dataset_8	374	2	1850906	NA	Naldaviricetes	Lefavirales	Baculoviridae	Alphabaculovirus	Alphabaculovirus capomonae
kaiju-addTaxonNames_on_dataset_8	374	2	1873698	Nucleocytoviricota	Pokkesviricetes	Chitovirales	Poxviridae	Pteropopoxvirus	Pteropopoxvirus pteropox
kaiju-addTaxonNames_on_dataset_8	374	2	1913591	Uroviricota	Caudoviricetes	NA	NA	Borockvirus	Borockvirus brock
kaiju-addTaxonNames_on_dataset_8	374	2	2080449	NA	NA	NA	NA	NA	Acanthamoeba castellanii medusavirus
kaiju-addTaxonNames_on_dataset_8	374	2	2107708	NA	NA	NA	NA	Pandoravirus	Pandoravirus neocaledonia
kaiju-addTaxonNames_on_dataset_8	374	2	2559587	NA	NA	NA	NA	NA	NA
kaiju-addTaxonNames_on_dataset_8	374	2	2584487	Uroviricota	Caudoviricetes	Pantevenvirales	Ackermannviridae	Vapseptimavirus	Vapseptimavirus VAP7
kaiju-addTaxonNames_on_dataset_8	374	2	2661622	Negarnaviricota	Monjiviricetes	Mononegavirales	Xinmoviridae	Gambievirus	Gambievirus bolahunense
kaiju-addTaxonNames_on_dataset_8	374	2	2732007	Nucleocytoviricota	NA	NA	NA	NA	NA
kaiju-addTaxonNames_on_dataset_8	374	2	2732523	Nucleocytoviricota	Megaviricetes	NA	NA	NA	NA
kaiju-addTaxonNames_on_dataset_8	374	2	2733104	Uroviricota	Caudoviricetes	NA	NA	Eurybiavirus	NA
kaiju-addTaxonNames_on_dataset_8	374	2	2881399	Uroviricota	Caudoviricetes	NA	NA	Stanholtvirus	Stanholtvirus sv1026b
kaiju-addTaxonNames_on_dataset_8	374	2	2908746	Uroviricota	Caudoviricetes	NA	NA	Yanchengvirus	Yanchengvirus pAEv1818
kaiju-addTaxonNames_on_dataset_8	374	2	2932867	Uroviricota	Caudoviricetes	NA	Sarkviridae	Otakuvirus	Otakuvirus otaku
kaiju-addTaxonNames_on_dataset_8	187	1	10449	NA	Naldaviricetes	Lefavirales	Baculoviridae	Alphabaculovirus	Alphabaculovirus lydisparis
kaiju-addTaxonNames_on_dataset_8	187	1	10501	Nucleocytoviricota	Megaviricetes	Algavirales	Phycodnaviridae	NA	NA
kaiju-addTaxonNames_on_dataset_8	187	1	11788	Artverviricota	Revtraviricetes	Ortervirales	Retroviridae	Gammaretrovirus	Abelson murine leukemia virus
kaiju-addTaxonNames_on_dataset_8	187	1	39640	NA	NA	NA	Polydnaviriformidae	Bracoviriform	Bracoviriform congregatae
kaiju-addTaxonNames_on_dataset_8	187	1	57483	Negarnaviricota	Monjiviricetes	Mononegavirales	Rhabdoviridae	Lyssavirus	Lyssavirus helsinki
kaiju-addTaxonNames_on_dataset_8	187	1	116759	NA	NA	NA	Polydnaviriformidae	Bracoviriform	Bracoviriform indiense
kaiju-addTaxonNames_on_dataset_8	187	1	200403	Negarnaviricota	Monjiviricetes	Mononegavirales	Rhabdoviridae	Hapavirus	Hapavirus mosqueiro
kaiju-addTaxonNames_on_dataset_8	187	1	318844	Negarnaviricota	Monjiviricetes	Mononegavirales	Rhabdoviridae	Tibrovirus	Tibrovirus tibrogargan
kaiju-addTaxonNames_on_dataset_8	187	1	336486	Nucleocytoviricota	Pokkesviricetes	Chitovirales	Poxviridae	Avipoxvirus	Avipoxvirus turkeypox
kaiju-addTaxonNames_on_dataset_8	187	1	381899	Nucleocytoviricota	Megaviricetes	Algavirales	Phycodnaviridae	Chlorovirus	Chlorovirus conductrix
kaiju-addTaxonNames_on_dataset_8	187	1	411359	Nucleocytoviricota	Megaviricetes	Algavirales	Phycodnaviridae	Chlorovirus	Chlorovirus heliozoae
kaiju-addTaxonNames_on_dataset_8	187	1	562742	Uroviricota	Caudoviricetes	NA	NA	Xiamenvirus	Xiamenvirus RDJL1
kaiju-addTaxonNames_on_dataset_8	187	1	685443	Negarnaviricota	Monjiviricetes	Mononegavirales	Rhabdoviridae	Perhabdovirus	Perhabdovirus anguilla
kaiju-addTaxonNames_on_dataset_8	187	1	864693	Negarnaviricota	Monjiviricetes	Mononegavirales	Rhabdoviridae	Hapavirus	Hapavirus bangoran
kaiju-addTaxonNames_on_dataset_8	187	1	880158	Nucleocytoviricota	Megaviricetes	Algavirales	Phycodnaviridae	Prasinovirus	NA
kaiju-addTaxonNames_on_dataset_8	187	1	926474	Uroviricota	Caudoviricetes	NA	Schitoviridae	Plymouthvirus	Roseovarius Plymouth podovirus 1
kaiju-addTaxonNames_on_dataset_8	187	1	1147150	Uroviricota	Caudoviricetes	NA	NA	Nochtlivirus	Nochtlivirus mEp235
kaiju-addTaxonNames_on_dataset_8	187	1	1235689	Uroviricota	Caudoviricetes	NA	NA	NA	Pseudomonas phage AF
kaiju-addTaxonNames_on_dataset_8	187	1	1307957	NA	Naldaviricetes	Lefavirales	Baculoviridae	Alphabaculovirus	Alphabaculovirus clabilineatae
kaiju-addTaxonNames_on_dataset_8	187	1	1367203	NA	Naldaviricetes	Lefavirales	Baculoviridae	Alphabaculovirus	Alphabaculovirus heleucae
kaiju-addTaxonNames_on_dataset_8	187	1	1449437	Uroviricota	Caudoviricetes	NA	NA	NA	Pseudomonas phage vB_PaeP_Tr60_Ab31
kaiju-addTaxonNames_on_dataset_8	187	1	1536597	Uroviricota	Caudoviricetes	Autographivirales	Autoscriptoviridae	Bonnellvirus	Bonnellvirus smaasur
kaiju-addTaxonNames_on_dataset_8	187	1	1573458	Uroviricota	Caudoviricetes	NA	NA	NA	Pseudomonas phage PS-1
kaiju-addTaxonNames_on_dataset_8	187	1	1573761	Negarnaviricota	Monjiviricetes	Mononegavirales	Rhabdoviridae	Caligrhavirus	Caligrhavirus lepeophtheirus
kaiju-addTaxonNames_on_dataset_8	187	1	1754217	Uroviricota	Caudoviricetes	NA	Peduoviridae	Phitrevirus	Phitrevirus phi3
kaiju-addTaxonNames_on_dataset_8	187	1	1792032	Uroviricota	Caudoviricetes	NA	NA	Thornevirus	Thornevirus SP15
kaiju-addTaxonNames_on_dataset_8	187	1	1903266	NA	NA	NA	NA	Alphacedratvirus	Alphacedratvirus aljazairmassiliense
kaiju-addTaxonNames_on_dataset_8	187	1	1920308	Uroviricota	Caudoviricetes	NA	NA	Austintatiousvirus	Austintatiousvirus ididsumtinwong
kaiju-addTaxonNames_on_dataset_8	187	1	1960255	Artverviricota	Revtraviricetes	Ortervirales	Caulimoviridae	Badnavirus	Badnavirus alphainflatheobromae
kaiju-addTaxonNames_on_dataset_8	187	1	1972566	Negarnaviricota	Monjiviricetes	Mononegavirales	Rhabdoviridae	Vesiculovirus	Vesiculovirus radi
kaiju-addTaxonNames_on_dataset_8	187	1	2014931	Negarnaviricota	Monjiviricetes	Mononegavirales	Rhabdoviridae	Ledantevirus	Ledantevirus kanyawara
kaiju-addTaxonNames_on_dataset_8	187	1	2218618	Uroviricota	Caudoviricetes	NA	Casjensviridae	NA	Ruegeria phage vB_RpoS-V16
kaiju-addTaxonNames_on_dataset_8	187	1	2731619	Uroviricota	Caudoviricetes	NA	NA	NA	NA
kaiju-addTaxonNames_on_dataset_8	187	1	2732254	Uroviricota	Caudoviricetes	NA	Sarkviridae	Cornellvirus	Cornellvirus SenTO17
kaiju-addTaxonNames_on_dataset_8	187	1	2733083	Uroviricota	Caudoviricetes	NA	Peduoviridae	Tigrvirus	NA
kaiju-addTaxonNames_on_dataset_8	187	1	2788787	Uroviricota	Caudoviricetes	NA	NA	NA	NA
kaiju-addTaxonNames_on_dataset_8	187	1	2885909	Uroviricota	Caudoviricetes	NA	NA	Rauchvirus	Rauchvirus BPP1
kaiju-addTaxonNames_on_dataset_8	187	1	2946167	Uroviricota	Caudoviricetes	NA	Peduoviridae	NA	NA
kaiju-addTaxonNames_on_dataset_8	187	1	3052000	NA	Naldaviricetes	Lefavirales	Nudiviridae	Betanudivirus	Betanudivirus hezeae
kaiju-addTaxonNames_on_dataset_8	187	1	3071315	Negarnaviricota	Monjiviricetes	Mononegavirales	Rhabdoviridae	Scophrhavirus	Scophrhavirus chanodychthys
kaiju-addTaxonNames_on_dataset_8	187	1	3118717	Negarnaviricota	Bunyaviricetes	Hareavirales	Nairoviridae	Ocetevirus	Ocetevirus paratemnopterygis
kaiju-addTaxonNames_on_dataset_8	187	1	3424297	Uroviricota	Caudoviricetes	NA	NA	NA	NA
kaiju-addTaxonNames_on_dataset_8	0	0	NA	cannot be assigned to a (non-viral) species
kaiju-addTaxonNames_on_dataset_8	63812238	341451	NA	unclassified
		535087		Total reads

## Sheet: 1 Adult
File	Percent	Reads	Taxon_id	Phylum	Class	Order	Family	Genus	Species
kaiju-addTaxonNames_on_dataset_17	342499	1898	425010	Pisuviricota	Duplopiviricetes	Durnavirales	Partitiviridae	NA	Botryotinia fuckeliana partitivirus 1
kaiju-addTaxonNames_on_dataset_17	50888	282	1922504	NA	NA	NA	NA	NA	Beihai partiti-like virus 2
kaiju-addTaxonNames_on_dataset_17	41504	230	1922927	NA	NA	NA	NA	NA	Hubei mosquito virus 3
kaiju-addTaxonNames_on_dataset_17	25444	141	3424297	Uroviricota	Caudoviricetes	NA	NA	NA	NA
kaiju-addTaxonNames_on_dataset_17	23278	129	2010277	Negarnaviricota	Monjiviricetes	Mononegavirales	Rhabdoviridae	Ohlsrhavirus	Ohlsrhavirus culex
kaiju-addTaxonNames_on_dataset_17	15880	88	2040592	Negarnaviricota	Monjiviricetes	Mononegavirales	Rhabdoviridae	Ohlsrhavirus	Ohlsrhavirus ohlsdorf
kaiju-addTaxonNames_on_dataset_17	11368	63	2948922	Uroviricota	Caudoviricetes	NA	Demerecviridae	Thalassavirus	NA
kaiju-addTaxonNames_on_dataset_17	7940	44	1923229	NA	NA	NA	NA	NA	Hubei sobemo-like virus 41
kaiju-addTaxonNames_on_dataset_17	7218	40	11286	Negarnaviricota	Monjiviricetes	Mononegavirales	Rhabdoviridae	Lyssavirus	NA
kaiju-addTaxonNames_on_dataset_17	6677	37	3060017	Nucleocytoviricota	Megaviricetes	Imitervirales	Mimiviridae	Fadolivirus	Fadolivirus algeromassiliense
kaiju-addTaxonNames_on_dataset_17	5594	31	181083	Nucleocytoviricota	Megaviricetes	Algavirales	Phycodnaviridae	Chlorovirus	NA
kaiju-addTaxonNames_on_dataset_17	5414	30	1272957	Negarnaviricota	Monjiviricetes	Mononegavirales	Rhabdoviridae	Sripuvirus	Sripuvirus madureira
kaiju-addTaxonNames_on_dataset_17	5233	29	2126984	Nucleocytoviricota	Megaviricetes	Imitervirales	Mimiviridae	Tupanvirus	Tupanvirus altamarinense
kaiju-addTaxonNames_on_dataset_17	4872	27	1803263	Negarnaviricota	Monjiviricetes	Mononegavirales	Rhabdoviridae	Ohlsrhavirus	Ohlsrhavirus riverside
kaiju-addTaxonNames_on_dataset_17	4150	23	2094720	Nucleocytoviricota	Megaviricetes	Imitervirales	Mimiviridae	Tupanvirus	NA
kaiju-addTaxonNames_on_dataset_17	3068	17	39944	Peploviricota	Herviviricetes	Herpesvirales	Orthoherpesviridae	Varicellovirus	Varicellovirus caprinealpha1
kaiju-addTaxonNames_on_dataset_17	3068	17	186789	Uroviricota	Caudoviricetes	NA	NA	Punavirus	NA
kaiju-addTaxonNames_on_dataset_17	2707	15	2115967	Uroviricota	Caudoviricetes	NA	NA	Kelquatrovirus	Kelquatrovirus KL4
kaiju-addTaxonNames_on_dataset_17	1444	8	2083181	Artverviricota	Revtraviricetes	Ortervirales	Metaviridae	Errantivirus	Errantivirus trichoplusiae
kaiju-addTaxonNames_on_dataset_17	1263	7	2014434	Uroviricota	Caudoviricetes	NA	NA	NA	Escherichia phage D6
kaiju-addTaxonNames_on_dataset_17	1263	7	2059380	Nucleocytoviricota	Pokkesviricetes	Chitovirales	Poxviridae	Avipoxvirus	Flamingopox virus FGPVKD09
kaiju-addTaxonNames_on_dataset_17	1083	6	2733252	Negarnaviricota	Monjiviricetes	Mononegavirales	Rhabdoviridae	Ohlsrhavirus	NA
kaiju-addTaxonNames_on_dataset_17	1083	6	3044761	Nucleocytoviricota	Megaviricetes	Imitervirales	Mimiviridae	Megavirus	NA
kaiju-addTaxonNames_on_dataset_17	902	5	936149	Negarnaviricota	Monjiviricetes	Mononegavirales	Rhabdoviridae	Scophrhavirus	Scophrhavirus maximus
kaiju-addTaxonNames_on_dataset_17	902	5	1718278	Uroviricota	Caudoviricetes	NA	NA	NA	Brucella phage BiPBO1
kaiju-addTaxonNames_on_dataset_17	722	4	1589751	Uroviricota	Caudoviricetes	NA	NA	Lilyvirus	Lilyvirus lily
kaiju-addTaxonNames_on_dataset_17	722	4	1720324	Uroviricota	Caudoviricetes	NA	NA	Hollowayvirus	NA
kaiju-addTaxonNames_on_dataset_17	541	3	28871	Nucleocytoviricota	Pokkesviricetes	Chitovirales	Poxviridae	Orthopoxvirus	Orthopoxvirus taterapox
kaiju-addTaxonNames_on_dataset_17	541	3	1802938	Negarnaviricota	Monjiviricetes	Mononegavirales	Rhabdoviridae	Alphapaprhavirus	Alphapaprhavirus pararge
kaiju-addTaxonNames_on_dataset_17	541	3	1802949	Negarnaviricota	Monjiviricetes	Mononegavirales	Rhabdoviridae	Sigmavirus	Sigmavirus capitata
kaiju-addTaxonNames_on_dataset_17	541	3	2716351	Uroviricota	Caudoviricetes	NA	Peduoviridae	Wadgaonvirus	Wadgaonvirus wv5004651
kaiju-addTaxonNames_on_dataset_17	361	2	1921407	Uroviricota	Caudoviricetes	NA	Vandenendeviridae	Pakpunavirus	NA
kaiju-addTaxonNames_on_dataset_17	361	2	2732012	Uroviricota	Caudoviricetes	NA	Demerecviridae	NA	NA
kaiju-addTaxonNames_on_dataset_17	361	2	3044648	Nucleocytoviricota	Megaviricetes	Imitervirales	Mimiviridae	NA	NA
kaiju-addTaxonNames_on_dataset_17	180	1	10682	Uroviricota	Caudoviricetes	NA	NA	Punavirus	Punavirus P1
kaiju-addTaxonNames_on_dataset_17	180	1	67082	Nucleocytoviricota	Pokkesviricetes	Chitovirales	Poxviridae	Oryzopoxvirus	BeAn 58058 virus
kaiju-addTaxonNames_on_dataset_17	180	1	181082	Nucleocytoviricota	Megaviricetes	Algavirales	Phycodnaviridae	Coccolithovirus	Coccolithovirus huxleyi
kaiju-addTaxonNames_on_dataset_17	180	1	212035	Nucleocytoviricota	Megaviricetes	Imitervirales	Mimiviridae	Mimivirus	Mimivirus bradfordmassiliense
kaiju-addTaxonNames_on_dataset_17	180	1	1310424	Pisuviricota	Duplopiviricetes	Durnavirales	Partitiviridae	NA	Verticillium dahliae partitivirus 1
kaiju-addTaxonNames_on_dataset_17	180	1	1460070	Hofneiviricota	Faserviricetes	Tubulavirales	Inoviridae	NA	Ralstonia phage 1 NP-2014
kaiju-addTaxonNames_on_dataset_17	180	1	1897436	Uroviricota	Caudoviricetes	NA	Peduoviridae	Playavirus	Playavirus SMHB1
kaiju-addTaxonNames_on_dataset_17	180	1	2024608	Nucleocytoviricota	Megaviricetes	Imitervirales	Mimiviridae	Theiavirus	Theiavirus salishense
kaiju-addTaxonNames_on_dataset_17	21113	117	NA	cannot be assigned to a (non-viral) species
kaiju-addTaxonNames_on_dataset_17	99398011	550827	NA	unclassified
		554163		Total reads

## Sheet: 2 Adults
File	Percent	Reads	Taxon_id	Phylum	Class	Order	Family	Genus	Species
kaiju-addTaxonNames_on_dataset_8	6731901	32816	2010277	Negarnaviricota	Monjiviricetes	Mononegavirales	Rhabdoviridae	Ohlsrhavirus	Ohlsrhavirus culex
kaiju-addTaxonNames_on_dataset_8	5425360	26447	2040592	Negarnaviricota	Monjiviricetes	Mononegavirales	Rhabdoviridae	Ohlsrhavirus	Ohlsrhavirus ohlsdorf
kaiju-addTaxonNames_on_dataset_8	2969619	14476	1803263	Negarnaviricota	Monjiviricetes	Mononegavirales	Rhabdoviridae	Ohlsrhavirus	Ohlsrhavirus riverside
kaiju-addTaxonNames_on_dataset_8	917185	4471	425010	Pisuviricota	Duplopiviricetes	Durnavirales	Partitiviridae	NA	Botryotinia fuckeliana partitivirus 1
kaiju-addTaxonNames_on_dataset_8	621987	3032	2733252	Negarnaviricota	Monjiviricetes	Mononegavirales	Rhabdoviridae	Ohlsrhavirus	NA
kaiju-addTaxonNames_on_dataset_8	451515	2201	936149	Negarnaviricota	Monjiviricetes	Mononegavirales	Rhabdoviridae	Scophrhavirus	Scophrhavirus maximus
kaiju-addTaxonNames_on_dataset_8	347303	1693	11286	Negarnaviricota	Monjiviricetes	Mononegavirales	Rhabdoviridae	Lyssavirus	NA
kaiju-addTaxonNames_on_dataset_8	213757	1042	1802938	Negarnaviricota	Monjiviricetes	Mononegavirales	Rhabdoviridae	Alphapaprhavirus	Alphapaprhavirus pararge
kaiju-addTaxonNames_on_dataset_8	150163	732	1272957	Negarnaviricota	Monjiviricetes	Mononegavirales	Rhabdoviridae	Sripuvirus	Sripuvirus madureira
kaiju-addTaxonNames_on_dataset_8	130059	634	1922504	NA	NA	NA	NA	NA	Beihai partiti-like virus 2
kaiju-addTaxonNames_on_dataset_8	75902	370	1923229	NA	NA	NA	NA	NA	Hubei sobemo-like virus 41
kaiju-addTaxonNames_on_dataset_8	74671	364	1802949	Negarnaviricota	Monjiviricetes	Mononegavirales	Rhabdoviridae	Sigmavirus	Sigmavirus capitata
kaiju-addTaxonNames_on_dataset_8	51901	253	318843	Negarnaviricota	Monjiviricetes	Mononegavirales	Rhabdoviridae	Sripuvirus	Sripuvirus almpiwar
kaiju-addTaxonNames_on_dataset_8	36105	176	1922927	NA	NA	NA	NA	NA	Hubei mosquito virus 3
kaiju-addTaxonNames_on_dataset_8	28104	137	1736767	Negarnaviricota	Monjiviricetes	Mononegavirales	Rhabdoviridae	Siniperhavirus	Siniperhavirus zoarces
kaiju-addTaxonNames_on_dataset_8	26873	131	1608137	Negarnaviricota	Monjiviricetes	Mononegavirales	Rhabdoviridae	Alpharicinrhavirus	Alpharicinrhavirus wuhan
kaiju-addTaxonNames_on_dataset_8	16616	81	411359	Nucleocytoviricota	Megaviricetes	Algavirales	Phycodnaviridae	Chlorovirus	Chlorovirus heliozoae
kaiju-addTaxonNames_on_dataset_8	12103	59	2847803	Negarnaviricota	Monjiviricetes	Mononegavirales	Rhabdoviridae	Alphahymrhavirus	Alphahymrhavirus hirtum
kaiju-addTaxonNames_on_dataset_8	11283	55	2842407	Negarnaviricota	Monjiviricetes	Mononegavirales	Rhabdoviridae	NA	NA
kaiju-addTaxonNames_on_dataset_8	8821	43	2170211	NA	NA	NA	NA	NA	Lasius neglectus virus 2
kaiju-addTaxonNames_on_dataset_8	8616	42	1272943	Negarnaviricota	Monjiviricetes	Mononegavirales	Rhabdoviridae	Hapavirus	Hapavirus joinjakaka
kaiju-addTaxonNames_on_dataset_8	6359	31	1972595	Negarnaviricota	Monjiviricetes	Mononegavirales	Rhabdoviridae	Ephemerovirus	Ephemerovirus kimberley
kaiju-addTaxonNames_on_dataset_8	6154	30	2684265	Negarnaviricota	Monjiviricetes	Mononegavirales	Rhabdoviridae	Ohlsrhavirus	Ohlsrhavirus pseudovishnui
kaiju-addTaxonNames_on_dataset_8	4923	24	1923768	NA	NA	NA	NA	NA	Xinzhou dimarhabdovirus virus 1
kaiju-addTaxonNames_on_dataset_8	4923	24	2787157	Negarnaviricota	Monjiviricetes	Mononegavirales	Rhabdoviridae	NA	Hymenopteran rhabdo-related virus
kaiju-addTaxonNames_on_dataset_8	4513	22	3060017	Nucleocytoviricota	Megaviricetes	Imitervirales	Mimiviridae	Fadolivirus	Fadolivirus algeromassiliense
kaiju-addTaxonNames_on_dataset_8	4308	21	1608100	Negarnaviricota	Monjiviricetes	Mononegavirales	Rhabdoviridae	NA	Wuhan Ant Virus
kaiju-addTaxonNames_on_dataset_8	4308	21	3044648	Nucleocytoviricota	Megaviricetes	Imitervirales	Mimiviridae	NA	NA
kaiju-addTaxonNames_on_dataset_8	3693	18	1982371	Uroviricota	Caudoviricetes	NA	NA	Roufvirus	Roufvirus pIS4A
kaiju-addTaxonNames_on_dataset_8	3487	17	2894335	Uroviricota	Caudoviricetes	NA	NA	Bigmanorsvirus	Bigmanorsvirus bgmanors32
kaiju-addTaxonNames_on_dataset_8	3077	15	2877507	Negarnaviricota	Monjiviricetes	Mononegavirales	Rhabdoviridae	Ledantevirus	Ledantevirus longquan
kaiju-addTaxonNames_on_dataset_8	2872	14	1256869	Negarnaviricota	Monjiviricetes	Mononegavirales	Rhabdoviridae	Perhabdovirus	Perhabdovirus perca
kaiju-addTaxonNames_on_dataset_8	2667	13	2877511	Negarnaviricota	Monjiviricetes	Mononegavirales	Rhabdoviridae	Tupavirus	Tupavirus pearsonii
kaiju-addTaxonNames_on_dataset_8	2462	12	1002359	Negarnaviricota	Monjiviricetes	Mononegavirales	Rhabdoviridae	Sigmavirus	Sigmavirus ananassae
kaiju-addTaxonNames_on_dataset_8	2462	12	1573458	Uroviricota	Caudoviricetes	NA	NA	NA	Pseudomonas phage PS-1
kaiju-addTaxonNames_on_dataset_8	2462	12	1923185	NA	NA	NA	NA	NA	Hubei rhabdo-like virus 1
kaiju-addTaxonNames_on_dataset_8	2462	12	2842422	Uroviricota	Caudoviricetes	NA	Schitoviridae	NA	NA
kaiju-addTaxonNames_on_dataset_8	2051	10	212035	Nucleocytoviricota	Megaviricetes	Imitervirales	Mimiviridae	Mimivirus	Mimivirus bradfordmassiliense
kaiju-addTaxonNames_on_dataset_8	2051	10	373996	Nucleocytoviricota	Megaviricetes	Algavirales	Phycodnaviridae	Prasinovirus	Prasinovirus micromonas
kaiju-addTaxonNames_on_dataset_8	1436	7	2883949	Uroviricota	Caudoviricetes	NA	NA	Ryyoungvirus	Ryyoungvirus bcepC6B
kaiju-addTaxonNames_on_dataset_8	1231	6	1072176	Negarnaviricota	Monjiviricetes	Mononegavirales	Rhabdoviridae	Lyssavirus	Lyssavirus bokeloh
kaiju-addTaxonNames_on_dataset_8	1231	6	2014434	Uroviricota	Caudoviricetes	NA	NA	NA	Escherichia phage D6
kaiju-addTaxonNames_on_dataset_8	1231	6	2024608	Nucleocytoviricota	Megaviricetes	Imitervirales	Mimiviridae	Theiavirus	Theiavirus salishense
kaiju-addTaxonNames_on_dataset_8	1231	6	2059380	Nucleocytoviricota	Pokkesviricetes	Chitovirales	Poxviridae	Avipoxvirus	Flamingopox virus FGPVKD09
kaiju-addTaxonNames_on_dataset_8	1231	6	2480175	NA	NA	NA	NA	NA	Elicom virus 1
kaiju-addTaxonNames_on_dataset_8	1026	5	380442	Negarnaviricota	Monjiviricetes	Mononegavirales	Rhabdoviridae	Ledantevirus	Ledantevirus nkolbisson
kaiju-addTaxonNames_on_dataset_8	1026	5	1955137	Negarnaviricota	Monjiviricetes	Mononegavirales	Rhabdoviridae	NA	Rhabdoviridae sp.
kaiju-addTaxonNames_on_dataset_8	1026	5	2070181	Uroviricota	Caudoviricetes	NA	NA	Brigitvirus	Brigitvirus brigit
kaiju-addTaxonNames_on_dataset_8	1026	5	2732007	Nucleocytoviricota	NA	NA	NA	NA	NA
kaiju-addTaxonNames_on_dataset_8	1026	5	2733124	Uroviricota	Caudoviricetes	NA	NA	Phapecoctavirus	NA
kaiju-addTaxonNames_on_dataset_8	821	4	11270	Negarnaviricota	Monjiviricetes	Mononegavirales	Rhabdoviridae	NA	NA
kaiju-addTaxonNames_on_dataset_8	821	4	1002362	Negarnaviricota	Monjiviricetes	Mononegavirales	Rhabdoviridae	Sigmavirus	Sigmavirus muscina
kaiju-addTaxonNames_on_dataset_8	821	4	1573760	Negarnaviricota	Monjiviricetes	Mononegavirales	Rhabdoviridae	Caligrhavirus	Caligrhavirus salmonlouse
kaiju-addTaxonNames_on_dataset_8	821	4	2014931	Negarnaviricota	Monjiviricetes	Mononegavirales	Rhabdoviridae	Ledantevirus	Ledantevirus kanyawara
kaiju-addTaxonNames_on_dataset_8	821	4	2083181	Artverviricota	Revtraviricetes	Ortervirales	Metaviridae	Errantivirus	Errantivirus trichoplusiae
kaiju-addTaxonNames_on_dataset_8	615	3	880159	Nucleocytoviricota	Megaviricetes	Algavirales	Phycodnaviridae	Prasinovirus	Bathycoccus sp. RCC1105 virus BpV
kaiju-addTaxonNames_on_dataset_8	615	3	932699	Negarnaviricota	Monjiviricetes	Mononegavirales	Rhabdoviridae	Barhavirus	Barhavirus bahia
kaiju-addTaxonNames_on_dataset_8	615	3	1960255	Artverviricota	Revtraviricetes	Ortervirales	Caulimoviridae	Badnavirus	Badnavirus alphainflatheobromae
kaiju-addTaxonNames_on_dataset_8	615	3	2070184	Uroviricota	Caudoviricetes	NA	NA	Lughvirus	Lughvirus lugh
kaiju-addTaxonNames_on_dataset_8	615	3	2126984	Nucleocytoviricota	Megaviricetes	Imitervirales	Mimiviridae	Tupanvirus	Tupanvirus altamarinense
kaiju-addTaxonNames_on_dataset_8	615	3	2892035	Negarnaviricota	Monjiviricetes	Mononegavirales	Rhabdoviridae	Vesiculovirus	Vesiculovirus mediterranean
kaiju-addTaxonNames_on_dataset_8	410	2	1133022	Uroviricota	Caudoviricetes	NA	Casjensviridae	Ahduovirus	Ahduovirus AH2
kaiju-addTaxonNames_on_dataset_8	410	2	1241371	Peploviricota	Herviviricetes	Herpesvirales	Malacoherpesviridae	Aurivirus	Aurivirus haliotidmalaco1
kaiju-addTaxonNames_on_dataset_8	410	2	1272942	Negarnaviricota	Monjiviricetes	Mononegavirales	Rhabdoviridae	Hapavirus	Hapavirus graylodge
kaiju-addTaxonNames_on_dataset_8	410	2	1608146	Negarnaviricota	Monjiviricetes	Mononegavirales	Rhabdoviridae	Ledantevirus	Ledantevirus yongjia
kaiju-addTaxonNames_on_dataset_8	410	2	1922879	NA	NA	NA	NA	NA	Hubei diptera virus 18
kaiju-addTaxonNames_on_dataset_8	410	2	1923687	NA	NA	NA	NA	NA	Wuchan romanomermis nematode virus 3
kaiju-addTaxonNames_on_dataset_8	410	2	2021721	Negarnaviricota	Monjiviricetes	Mononegavirales	Rhabdoviridae	Hapavirus	Hapavirus holmes
kaiju-addTaxonNames_on_dataset_8	205	1	10860	Hofneiviricota	Faserviricetes	Tubulavirales	Inoviridae	NA	NA
kaiju-addTaxonNames_on_dataset_8	205	1	32613	Negarnaviricota	Monjiviricetes	Mononegavirales	Rhabdoviridae	Ephemerovirus	NA
kaiju-addTaxonNames_on_dataset_8	205	1	44088	Nucleocytoviricota	Pokkesviricetes	Chitovirales	Poxviridae	Avipoxvirus	Avipoxvirus canarypox
kaiju-addTaxonNames_on_dataset_8	205	1	109981	Nucleocytoviricota	Pokkesviricetes	Chitovirales	Poxviridae	Epsilonentomopoxvirus	Epsilonentomopoxvirus dlongicaudata
kaiju-addTaxonNames_on_dataset_8	205	1	160484	Pisuviricota	Duplopiviricetes	Durnavirales	Partitiviridae	Gammapartitivirus	Gammapartitivirus duodisculae
kaiju-addTaxonNames_on_dataset_8	205	1	200403	Negarnaviricota	Monjiviricetes	Mononegavirales	Rhabdoviridae	Hapavirus	Hapavirus mosqueiro
kaiju-addTaxonNames_on_dataset_8	205	1	256729	Nucleocytoviricota	Megaviricetes	Pimascovirales	Iridoviridae	Lymphocystivirus	Lymphocystivirus paralichthys1
kaiju-addTaxonNames_on_dataset_8	205	1	455364	Nucleocytoviricota	Megaviricetes	Algavirales	Phycodnaviridae	NA	Chrysochromulina ericina virus
kaiju-addTaxonNames_on_dataset_8	205	1	1124849	Uroviricota	Caudoviricetes	NA	Chimalliviridae	Petsuvirus	Pseudomonas phage OBP
kaiju-addTaxonNames_on_dataset_8	205	1	1308859	Negarnaviricota	Monjiviricetes	Mononegavirales	Rhabdoviridae	Sigmavirus	Sigmavirus affinis
kaiju-addTaxonNames_on_dataset_8	205	1	1310424	Pisuviricota	Duplopiviricetes	Durnavirales	Partitiviridae	NA	Verticillium dahliae partitivirus 1
kaiju-addTaxonNames_on_dataset_8	205	1	1406950	Negarnaviricota	Monjiviricetes	Mononegavirales	Rhabdoviridae	Ohlsrhavirus	Ohlsrhavirus northcreek
kaiju-addTaxonNames_on_dataset_8	205	1	1408144	Negarnaviricota	Monjiviricetes	Mononegavirales	Rhabdoviridae	Ledantevirus	Ledantevirus fikirini
kaiju-addTaxonNames_on_dataset_8	205	1	1460070	Hofneiviricota	Faserviricetes	Tubulavirales	Inoviridae	NA	Ralstonia phage 1 NP-2014
kaiju-addTaxonNames_on_dataset_8	205	1	1513300	Negarnaviricota	Monjiviricetes	Mononegavirales	Rhabdoviridae	Tupavirus	NA
kaiju-addTaxonNames_on_dataset_8	205	1	1573761	Negarnaviricota	Monjiviricetes	Mononegavirales	Rhabdoviridae	Caligrhavirus	Caligrhavirus lepeophtheirus
kaiju-addTaxonNames_on_dataset_8	205	1	1608090	Negarnaviricota	Monjiviricetes	Mononegavirales	Rhabdoviridae	Alpharicinrhavirus	Alpharicinrhavirus taishun
kaiju-addTaxonNames_on_dataset_8	205	1	1758878	Negarnaviricota	Monjiviricetes	Mononegavirales	Rhabdoviridae	Ohlsrhavirus	Ohlsrhavirus tongilchon
kaiju-addTaxonNames_on_dataset_8	205	1	1978532	Negarnaviricota	Monjiviricetes	Mononegavirales	Rhabdoviridae	Ledantevirus	NA
kaiju-addTaxonNames_on_dataset_8	205	1	2023057	Nucleocytoviricota	Megaviricetes	Pimascovirales	Orpheoviridae	Alphaorpheovirus	Alphaorpheovirus massiliense
kaiju-addTaxonNames_on_dataset_8	205	1	2079134	Nucleocytoviricota	Megaviricetes	Algavirales	Phycodnaviridae	Prasinovirus	Dishui lake phycodnavirus 1
kaiju-addTaxonNames_on_dataset_8	205	1	2107708	NA	NA	NA	NA	Pandoravirus	Pandoravirus neocaledonia
kaiju-addTaxonNames_on_dataset_8	205	1	2115967	Uroviricota	Caudoviricetes	NA	NA	Kelquatrovirus	Kelquatrovirus KL4
kaiju-addTaxonNames_on_dataset_8	205	1	3071315	Negarnaviricota	Monjiviricetes	Mononegavirales	Rhabdoviridae	Scophrhavirus	Scophrhavirus chanodychthys
kaiju-addTaxonNames_on_dataset_8	205	1	3424297	Uroviricota	Caudoviricetes	NA	NA	NA	NA
kaiju-addTaxonNames_on_dataset_8	0	0	NA	cannot be assigned to a (non-viral) species
kaiju-addTaxonNames_on_dataset_8	81596404	397758	NA	unclassified
		487470		Total reads

## Sheet: 3 Adults
File	Percent	Reads	Taxon_id	Phylum	Class	Order	Family	Genus	Species
kaiju-addTaxonNames_on_dataset_8	14446695	86652	2010277	Negarnaviricota	Monjiviricetes	Mononegavirales	Rhabdoviridae	Ohlsrhavirus	Ohlsrhavirus culex
kaiju-addTaxonNames_on_dataset_8	11821009	70903	2040592	Negarnaviricota	Monjiviricetes	Mononegavirales	Rhabdoviridae	Ohlsrhavirus	Ohlsrhavirus ohlsdorf
kaiju-addTaxonNames_on_dataset_8	6351397	38096	1803263	Negarnaviricota	Monjiviricetes	Mononegavirales	Rhabdoviridae	Ohlsrhavirus	Ohlsrhavirus riverside
kaiju-addTaxonNames_on_dataset_8	1175882	7053	2733252	Negarnaviricota	Monjiviricetes	Mononegavirales	Rhabdoviridae	Ohlsrhavirus	NA
kaiju-addTaxonNames_on_dataset_8	858779	5151	936149	Negarnaviricota	Monjiviricetes	Mononegavirales	Rhabdoviridae	Scophrhavirus	Scophrhavirus maximus
kaiju-addTaxonNames_on_dataset_8	697727	4185	11286	Negarnaviricota	Monjiviricetes	Mononegavirales	Rhabdoviridae	Lyssavirus	NA
kaiju-addTaxonNames_on_dataset_8	390460	2342	1802938	Negarnaviricota	Monjiviricetes	Mononegavirales	Rhabdoviridae	Alphapaprhavirus	Alphapaprhavirus pararge
kaiju-addTaxonNames_on_dataset_8	262419	1574	1272957	Negarnaviricota	Monjiviricetes	Mononegavirales	Rhabdoviridae	Sripuvirus	Sripuvirus madureira
kaiju-addTaxonNames_on_dataset_8	105368	632	1802949	Negarnaviricota	Monjiviricetes	Mononegavirales	Rhabdoviridae	Sigmavirus	Sigmavirus capitata
kaiju-addTaxonNames_on_dataset_8	83194	499	318843	Negarnaviricota	Monjiviricetes	Mononegavirales	Rhabdoviridae	Sripuvirus	Sripuvirus almpiwar
kaiju-addTaxonNames_on_dataset_8	66855	401	411359	Nucleocytoviricota	Megaviricetes	Algavirales	Phycodnaviridae	Chlorovirus	Chlorovirus heliozoae
kaiju-addTaxonNames_on_dataset_8	53184	319	1608137	Negarnaviricota	Monjiviricetes	Mononegavirales	Rhabdoviridae	Alpharicinrhavirus	Alpharicinrhavirus wuhan
kaiju-addTaxonNames_on_dataset_8	52517	315	1736767	Negarnaviricota	Monjiviricetes	Mononegavirales	Rhabdoviridae	Siniperhavirus	Siniperhavirus zoarces
kaiju-addTaxonNames_on_dataset_8	28676	172	2842407	Negarnaviricota	Monjiviricetes	Mononegavirales	Rhabdoviridae	NA	NA
kaiju-addTaxonNames_on_dataset_8	17006	102	3060017	Nucleocytoviricota	Megaviricetes	Imitervirales	Mimiviridae	Fadolivirus	Fadolivirus algeromassiliense
kaiju-addTaxonNames_on_dataset_8	16005	96	1972595	Negarnaviricota	Monjiviricetes	Mononegavirales	Rhabdoviridae	Ephemerovirus	Ephemerovirus kimberley
kaiju-addTaxonNames_on_dataset_8	14838	89	425010	Pisuviricota	Duplopiviricetes	Durnavirales	Partitiviridae	NA	Botryotinia fuckeliana partitivirus 1
kaiju-addTaxonNames_on_dataset_8	13338	80	2684265	Negarnaviricota	Monjiviricetes	Mononegavirales	Rhabdoviridae	Ohlsrhavirus	Ohlsrhavirus pseudovishnui
kaiju-addTaxonNames_on_dataset_8	12171	73	1923229	NA	NA	NA	NA	NA	Hubei sobemo-like virus 41
kaiju-addTaxonNames_on_dataset_8	10670	64	1002359	Negarnaviricota	Monjiviricetes	Mononegavirales	Rhabdoviridae	Sigmavirus	Sigmavirus ananassae
kaiju-addTaxonNames_on_dataset_8	9837	59	1923768	NA	NA	NA	NA	NA	Xinzhou dimarhabdovirus virus 1
kaiju-addTaxonNames_on_dataset_8	9503	57	1272943	Negarnaviricota	Monjiviricetes	Mononegavirales	Rhabdoviridae	Hapavirus	Hapavirus joinjakaka
kaiju-addTaxonNames_on_dataset_8	9003	54	2024608	Nucleocytoviricota	Megaviricetes	Imitervirales	Mimiviridae	Theiavirus	Theiavirus salishense
kaiju-addTaxonNames_on_dataset_8	8836	53	2877507	Negarnaviricota	Monjiviricetes	Mononegavirales	Rhabdoviridae	Ledantevirus	Ledantevirus longquan
kaiju-addTaxonNames_on_dataset_8	8669	52	3044648	Nucleocytoviricota	Megaviricetes	Imitervirales	Mimiviridae	NA	NA
kaiju-addTaxonNames_on_dataset_8	7169	43	2059380	Nucleocytoviricota	Pokkesviricetes	Chitovirales	Poxviridae	Avipoxvirus	Flamingopox virus FGPVKD09
kaiju-addTaxonNames_on_dataset_8	6002	36	2083181	Artverviricota	Revtraviricetes	Ortervirales	Metaviridae	Errantivirus	Errantivirus trichoplusiae
kaiju-addTaxonNames_on_dataset_8	5502	33	212035	Nucleocytoviricota	Megaviricetes	Imitervirales	Mimiviridae	Mimivirus	Mimivirus bradfordmassiliense
kaiju-addTaxonNames_on_dataset_8	4835	29	373996	Nucleocytoviricota	Megaviricetes	Algavirales	Phycodnaviridae	Prasinovirus	Prasinovirus micromonas
kaiju-addTaxonNames_on_dataset_8	4001	24	1573760	Negarnaviricota	Monjiviricetes	Mononegavirales	Rhabdoviridae	Caligrhavirus	Caligrhavirus salmonlouse
kaiju-addTaxonNames_on_dataset_8	3334	20	380442	Negarnaviricota	Monjiviricetes	Mononegavirales	Rhabdoviridae	Ledantevirus	Ledantevirus nkolbisson
kaiju-addTaxonNames_on_dataset_8	3334	20	1256869	Negarnaviricota	Monjiviricetes	Mononegavirales	Rhabdoviridae	Perhabdovirus	Perhabdovirus perca
kaiju-addTaxonNames_on_dataset_8	3168	19	3052000	NA	Naldaviricetes	Lefavirales	Nudiviridae	Betanudivirus	Betanudivirus hezeae
kaiju-addTaxonNames_on_dataset_8	2834	17	932699	Negarnaviricota	Monjiviricetes	Mononegavirales	Rhabdoviridae	Barhavirus	Barhavirus bahia
kaiju-addTaxonNames_on_dataset_8	2834	17	2877511	Negarnaviricota	Monjiviricetes	Mononegavirales	Rhabdoviridae	Tupavirus	Tupavirus pearsonii
kaiju-addTaxonNames_on_dataset_8	2668	16	1922927	NA	NA	NA	NA	NA	Hubei mosquito virus 3
kaiju-addTaxonNames_on_dataset_8	2501	15	2732007	Nucleocytoviricota	NA	NA	NA	NA	NA
kaiju-addTaxonNames_on_dataset_8	2334	14	1955137	Negarnaviricota	Monjiviricetes	Mononegavirales	Rhabdoviridae	NA	Rhabdoviridae sp.
kaiju-addTaxonNames_on_dataset_8	2334	14	2126984	Nucleocytoviricota	Megaviricetes	Imitervirales	Mimiviridae	Tupanvirus	Tupanvirus altamarinense
kaiju-addTaxonNames_on_dataset_8	2167	13	11270	Negarnaviricota	Monjiviricetes	Mononegavirales	Rhabdoviridae	NA	NA
kaiju-addTaxonNames_on_dataset_8	2167	13	693272	Nucleocytoviricota	Megaviricetes	Imitervirales	Mimiviridae	Rheavirus	Rheavirus sinusmexicani
kaiju-addTaxonNames_on_dataset_8	2001	12	1072176	Negarnaviricota	Monjiviricetes	Mononegavirales	Rhabdoviridae	Lyssavirus	Lyssavirus bokeloh
kaiju-addTaxonNames_on_dataset_8	2001	12	1406950	Negarnaviricota	Monjiviricetes	Mononegavirales	Rhabdoviridae	Ohlsrhavirus	Ohlsrhavirus northcreek
kaiju-addTaxonNames_on_dataset_8	1667	10	880159	Nucleocytoviricota	Megaviricetes	Algavirales	Phycodnaviridae	Prasinovirus	Bathycoccus sp. RCC1105 virus BpV
kaiju-addTaxonNames_on_dataset_8	1667	10	1293572	Nucleocytoviricota	Pokkesviricetes	Chitovirales	Poxviridae	Betaentomopoxvirus	Betaentomopoxvirus mseparata
kaiju-addTaxonNames_on_dataset_8	1667	10	1922504	NA	NA	NA	NA	NA	Beihai partiti-like virus 2
kaiju-addTaxonNames_on_dataset_8	1334	8	1002362	Negarnaviricota	Monjiviricetes	Mononegavirales	Rhabdoviridae	Sigmavirus	Sigmavirus muscina
kaiju-addTaxonNames_on_dataset_8	1167	7	158683	Nucleocytoviricota	Megaviricetes	Pimascovirales	Ascoviridae	Toursvirus	Toursvirus dptv1a
kaiju-addTaxonNames_on_dataset_8	1167	7	2847803	Negarnaviricota	Monjiviricetes	Mononegavirales	Rhabdoviridae	Alphahymrhavirus	Alphahymrhavirus hirtum
kaiju-addTaxonNames_on_dataset_8	1000	6	455364	Nucleocytoviricota	Megaviricetes	Algavirales	Phycodnaviridae	NA	Chrysochromulina ericina virus
kaiju-addTaxonNames_on_dataset_8	1000	6	2559587	NA	NA	NA	NA	NA	NA
kaiju-addTaxonNames_on_dataset_8	834	5	1308	Bacillota	Bacilli	Lactobacillales	Streptococcaceae	Streptococcus	Streptococcus thermophilus
kaiju-addTaxonNames_on_dataset_8	834	5	58094	NA	Naldaviricetes	Lefavirales	Baculoviridae	Alphabaculovirus	Alphabaculovirus chorosaceanae
kaiju-addTaxonNames_on_dataset_8	834	5	381899	Nucleocytoviricota	Megaviricetes	Algavirales	Phycodnaviridae	Chlorovirus	Chlorovirus conductrix
kaiju-addTaxonNames_on_dataset_8	834	5	944644	Nucleocytoviricota	Megaviricetes	Pimascovirales	Marseilleviridae	NA	NA
kaiju-addTaxonNames_on_dataset_8	834	5	1241371	Peploviricota	Herviviricetes	Herpesvirales	Malacoherpesviridae	Aurivirus	Aurivirus haliotidmalaco1
kaiju-addTaxonNames_on_dataset_8	834	5	1608146	Negarnaviricota	Monjiviricetes	Mononegavirales	Rhabdoviridae	Ledantevirus	Ledantevirus yongjia
kaiju-addTaxonNames_on_dataset_8	834	5	2126985	Nucleocytoviricota	Megaviricetes	Imitervirales	Mimiviridae	Tupanvirus	Tupanvirus salinum
kaiju-addTaxonNames_on_dataset_8	834	5	3071315	Negarnaviricota	Monjiviricetes	Mononegavirales	Rhabdoviridae	Scophrhavirus	Scophrhavirus chanodychthys
kaiju-addTaxonNames_on_dataset_8	500	3	251749	Nucleocytoviricota	Megaviricetes	Algavirales	Phycodnaviridae	Prymnesiovirus	Phaeocystis globosa virus
kaiju-addTaxonNames_on_dataset_8	500	3	880158	Nucleocytoviricota	Megaviricetes	Algavirales	Phycodnaviridae	Prasinovirus	NA
kaiju-addTaxonNames_on_dataset_8	500	3	948870	Uroviricota	Caudoviricetes	NA	NA	Justusliebigvirus	Justusliebigvirus phi92
kaiju-addTaxonNames_on_dataset_8	500	3	1046267	NA	Naldaviricetes	Lefavirales	Baculoviridae	Alphabaculovirus	Alphabaculovirus opbrumatae
kaiju-addTaxonNames_on_dataset_8	500	3	2060084	NA	NA	NA	NA	Pandoravirus	NA
kaiju-addTaxonNames_on_dataset_8	500	3	2070181	Uroviricota	Caudoviricetes	NA	NA	Brigitvirus	Brigitvirus brigit
kaiju-addTaxonNames_on_dataset_8	500	3	2079134	Nucleocytoviricota	Megaviricetes	Algavirales	Phycodnaviridae	Prasinovirus	Dishui lake phycodnavirus 1
kaiju-addTaxonNames_on_dataset_8	500	3	2883949	Uroviricota	Caudoviricetes	NA	NA	Ryyoungvirus	Ryyoungvirus bcepC6B
kaiju-addTaxonNames_on_dataset_8	500	3	3424297	Uroviricota	Caudoviricetes	NA	NA	NA	NA
kaiju-addTaxonNames_on_dataset_8	333	2	10239	NA	NA	NA	NA	NA	NA
kaiju-addTaxonNames_on_dataset_8	333	2	67082	Nucleocytoviricota	Pokkesviricetes	Chitovirales	Poxviridae	Oryzopoxvirus	BeAn 58058 virus
kaiju-addTaxonNames_on_dataset_8	333	2	685443	Negarnaviricota	Monjiviricetes	Mononegavirales	Rhabdoviridae	Perhabdovirus	Perhabdovirus anguilla
kaiju-addTaxonNames_on_dataset_8	333	2	1513299	Negarnaviricota	Monjiviricetes	Mononegavirales	Rhabdoviridae	Sprivivirus	NA
kaiju-addTaxonNames_on_dataset_8	333	2	1654357	Pisuviricota	Pisoniviricetes	Picornavirales	Iflaviridae	NA	La Jolla virus
kaiju-addTaxonNames_on_dataset_8	333	2	1923185	NA	NA	NA	NA	NA	Hubei rhabdo-like virus 1
kaiju-addTaxonNames_on_dataset_8	333	2	2014931	Negarnaviricota	Monjiviricetes	Mononegavirales	Rhabdoviridae	Ledantevirus	Ledantevirus kanyawara
kaiju-addTaxonNames_on_dataset_8	333	2	2021721	Negarnaviricota	Monjiviricetes	Mononegavirales	Rhabdoviridae	Hapavirus	Hapavirus holmes
kaiju-addTaxonNames_on_dataset_8	333	2	2024264	Uroviricota	Caudoviricetes	NA	NA	Polybotosvirus	Polybotosvirus Atuph07
kaiju-addTaxonNames_on_dataset_8	333	2	2094720	Nucleocytoviricota	Megaviricetes	Imitervirales	Mimiviridae	Tupanvirus	NA
kaiju-addTaxonNames_on_dataset_8	333	2	2107708	NA	NA	NA	NA	Pandoravirus	Pandoravirus neocaledonia
kaiju-addTaxonNames_on_dataset_8	333	2	2170211	NA	NA	NA	NA	NA	Lasius neglectus virus 2
kaiju-addTaxonNames_on_dataset_8	333	2	2928257	Negarnaviricota	Monjiviricetes	Mononegavirales	Rhabdoviridae	Ephemerovirus	Ephemerovirus guangdong
kaiju-addTaxonNames_on_dataset_8	333	2	2929007	Negarnaviricota	Monjiviricetes	Mononegavirales	Rhabdoviridae	Ledantevirus	Ledantevirus wenzhou
kaiju-addTaxonNames_on_dataset_8	167	1	12242	Kitrinoviricota	Alsuviricetes	Martellivirales	Virgaviridae	Tobamovirus	Tobamovirus tabaci
kaiju-addTaxonNames_on_dataset_8	167	1	109981	Nucleocytoviricota	Pokkesviricetes	Chitovirales	Poxviridae	Epsilonentomopoxvirus	Epsilonentomopoxvirus dlongicaudata
kaiju-addTaxonNames_on_dataset_8	167	1	181082	Nucleocytoviricota	Megaviricetes	Algavirales	Phycodnaviridae	Coccolithovirus	Coccolithovirus huxleyi
kaiju-addTaxonNames_on_dataset_8	167	1	257816	NA	NA	NA	Polydnaviriformidae	Bracoviriform	Bracoviriform glomeratae
kaiju-addTaxonNames_on_dataset_8	167	1	318844	Negarnaviricota	Monjiviricetes	Mononegavirales	Rhabdoviridae	Tibrovirus	Tibrovirus tibrogargan
kaiju-addTaxonNames_on_dataset_8	167	1	328615	Nucleocytoviricota	Megaviricetes	Pimascovirales	Ascoviridae	Ascovirus	Trichoplusia ni ascovirus 2c
kaiju-addTaxonNames_on_dataset_8	167	1	1213198	Negarnaviricota	Monjiviricetes	Mononegavirales	Rhabdoviridae	Lyssavirus	Lyssavirus lleida
kaiju-addTaxonNames_on_dataset_8	167	1	1272942	Negarnaviricota	Monjiviricetes	Mononegavirales	Rhabdoviridae	Hapavirus	Hapavirus graylodge
kaiju-addTaxonNames_on_dataset_8	167	1	1307957	NA	Naldaviricetes	Lefavirales	Baculoviridae	Alphabaculovirus	Alphabaculovirus clabilineatae
kaiju-addTaxonNames_on_dataset_8	167	1	1474867	Nucleocytoviricota	Megaviricetes	Imitervirales	Schizomimiviridae	Kratosvirus	Kratosvirus quantuckense
kaiju-addTaxonNames_on_dataset_8	167	1	1513300	Negarnaviricota	Monjiviricetes	Mononegavirales	Rhabdoviridae	Tupavirus	NA
kaiju-addTaxonNames_on_dataset_8	167	1	1573761	Negarnaviricota	Monjiviricetes	Mononegavirales	Rhabdoviridae	Caligrhavirus	Caligrhavirus lepeophtheirus
kaiju-addTaxonNames_on_dataset_8	167	1	1608085	Negarnaviricota	Monjiviricetes	Mononegavirales	Rhabdoviridae	NA	Tacheng Tick Virus 3
kaiju-addTaxonNames_on_dataset_8	167	1	1608090	Negarnaviricota	Monjiviricetes	Mononegavirales	Rhabdoviridae	Alpharicinrhavirus	Alpharicinrhavirus taishun
kaiju-addTaxonNames_on_dataset_8	167	1	1675865	NA	Naldaviricetes	Lefavirales	Baculoviridae	Alphabaculovirus	Alphabaculovirus peluscae
kaiju-addTaxonNames_on_dataset_8	167	1	1697349	Nucleocytoviricota	Megaviricetes	Pimascovirales	Iridoviridae	Megalocytivirus	Megalocytivirus lates1
kaiju-addTaxonNames_on_dataset_8	167	1	1758878	Negarnaviricota	Monjiviricetes	Mononegavirales	Rhabdoviridae	Ohlsrhavirus	Ohlsrhavirus tongilchon
kaiju-addTaxonNames_on_dataset_8	167	1	1922356	NA	NA	NA	NA	NA	Beihai barnacle virus 12
kaiju-addTaxonNames_on_dataset_8	167	1	1960255	Artverviricota	Revtraviricetes	Ortervirales	Caulimoviridae	Badnavirus	Badnavirus alphainflatheobromae
kaiju-addTaxonNames_on_dataset_8	167	1	1977630	Nucleocytoviricota	Megaviricetes	Imitervirales	Mimiviridae	NA	NA
kaiju-addTaxonNames_on_dataset_8	167	1	2029657	Uroviricota	Caudoviricetes	NA	NA	Phabquatrovirus	Phabquatrovirus PHB04
kaiju-addTaxonNames_on_dataset_8	167	1	2732523	Nucleocytoviricota	Megaviricetes	NA	NA	NA	NA
kaiju-addTaxonNames_on_dataset_8	167	1	2733104	Uroviricota	Caudoviricetes	NA	NA	Eurybiavirus	NA
kaiju-addTaxonNames_on_dataset_8	167	1	2787157	Negarnaviricota	Monjiviricetes	Mononegavirales	Rhabdoviridae	NA	Hymenopteran rhabdo-related virus
kaiju-addTaxonNames_on_dataset_8	167	1	2801477	Uroviricota	Caudoviricetes	NA	NA	Immutovirus	Immutovirus immuto
kaiju-addTaxonNames_on_dataset_8	167	1	2842946	Uroviricota	Caudoviricetes	NA	NA	Peeveelvirus	NA
kaiju-addTaxonNames_on_dataset_8	167	1	2843429	Uroviricota	Caudoviricetes	NA	NA	Nesevirus	NA
kaiju-addTaxonNames_on_dataset_8	167	1	2892035	Negarnaviricota	Monjiviricetes	Mononegavirales	Rhabdoviridae	Vesiculovirus	Vesiculovirus mediterranean
kaiju-addTaxonNames_on_dataset_8	0	0	NA	cannot be assigned to a (non-viral) species
kaiju-addTaxonNames_on_dataset_8	63383597	380178	NA	unclassified
		599805		Total reads

## Sheet: 10 Adults
File	Percent	Reads	Taxon_id	Phylum	Class	Order	Family	Genus	Species
kaiju-addTaxonNames_on_dataset_17	9283892	45514	2010277	Negarnaviricota	Monjiviricetes	Mononegavirales	Rhabdoviridae	Ohlsrhavirus	Ohlsrhavirus culex
kaiju-addTaxonNames_on_dataset_17	7658181	37544	2040592	Negarnaviricota	Monjiviricetes	Mononegavirales	Rhabdoviridae	Ohlsrhavirus	Ohlsrhavirus ohlsdorf
kaiju-addTaxonNames_on_dataset_17	3955965	19394	1803263	Negarnaviricota	Monjiviricetes	Mononegavirales	Rhabdoviridae	Ohlsrhavirus	Ohlsrhavirus riverside
kaiju-addTaxonNames_on_dataset_17	1333205	6536	2847803	Negarnaviricota	Monjiviricetes	Mononegavirales	Rhabdoviridae	Alphahymrhavirus	Alphahymrhavirus hirtum
kaiju-addTaxonNames_on_dataset_17	1212246	5943	2170211	NA	NA	NA	NA	NA	Lasius neglectus virus 2
kaiju-addTaxonNames_on_dataset_17	936263	4590	2733252	Negarnaviricota	Monjiviricetes	Mononegavirales	Rhabdoviridae	Ohlsrhavirus	NA
kaiju-addTaxonNames_on_dataset_17	739831	3627	1608100	Negarnaviricota	Monjiviricetes	Mononegavirales	Rhabdoviridae	NA	Wuhan Ant Virus
kaiju-addTaxonNames_on_dataset_17	562574	2758	936149	Negarnaviricota	Monjiviricetes	Mononegavirales	Rhabdoviridae	Scophrhavirus	Scophrhavirus maximus
kaiju-addTaxonNames_on_dataset_17	399187	1957	11286	Negarnaviricota	Monjiviricetes	Mononegavirales	Rhabdoviridae	Lyssavirus	NA
kaiju-addTaxonNames_on_dataset_17	360227	1766	1802938	Negarnaviricota	Monjiviricetes	Mononegavirales	Rhabdoviridae	Alphapaprhavirus	Alphapaprhavirus pararge
kaiju-addTaxonNames_on_dataset_17	255585	1253	2787157	Negarnaviricota	Monjiviricetes	Mononegavirales	Rhabdoviridae	NA	Hymenopteran rhabdo-related virus
kaiju-addTaxonNames_on_dataset_17	208262	1021	1272957	Negarnaviricota	Monjiviricetes	Mononegavirales	Rhabdoviridae	Sripuvirus	Sripuvirus madureira
kaiju-addTaxonNames_on_dataset_17	200511	983	1923185	NA	NA	NA	NA	NA	Hubei rhabdo-like virus 1
kaiju-addTaxonNames_on_dataset_17	117492	576	1802949	Negarnaviricota	Monjiviricetes	Mononegavirales	Rhabdoviridae	Sigmavirus	Sigmavirus capitata
kaiju-addTaxonNames_on_dataset_17	116676	572	411359	Nucleocytoviricota	Megaviricetes	Algavirales	Phycodnaviridae	Chlorovirus	Chlorovirus heliozoae
kaiju-addTaxonNames_on_dataset_17	64049	314	318843	Negarnaviricota	Monjiviricetes	Mononegavirales	Rhabdoviridae	Sripuvirus	Sripuvirus almpiwar
kaiju-addTaxonNames_on_dataset_17	63437	311	1736767	Negarnaviricota	Monjiviricetes	Mononegavirales	Rhabdoviridae	Siniperhavirus	Siniperhavirus zoarces
kaiju-addTaxonNames_on_dataset_17	50383	247	2842407	Negarnaviricota	Monjiviricetes	Mononegavirales	Rhabdoviridae	NA	NA
kaiju-addTaxonNames_on_dataset_17	49771	244	3060017	Nucleocytoviricota	Megaviricetes	Imitervirales	Mimiviridae	Fadolivirus	Fadolivirus algeromassiliense
kaiju-addTaxonNames_on_dataset_17	32433	159	1608137	Negarnaviricota	Monjiviricetes	Mononegavirales	Rhabdoviridae	Alpharicinrhavirus	Alpharicinrhavirus wuhan
kaiju-addTaxonNames_on_dataset_17	23458	115	425010	Pisuviricota	Duplopiviricetes	Durnavirales	Partitiviridae	NA	Botryotinia fuckeliana partitivirus 1
kaiju-addTaxonNames_on_dataset_17	15706	77	2024608	Nucleocytoviricota	Megaviricetes	Imitervirales	Mimiviridae	Theiavirus	Theiavirus salishense
kaiju-addTaxonNames_on_dataset_17	15298	75	373996	Nucleocytoviricota	Megaviricetes	Algavirales	Phycodnaviridae	Prasinovirus	Prasinovirus micromonas
kaiju-addTaxonNames_on_dataset_17	15298	75	2059380	Nucleocytoviricota	Pokkesviricetes	Chitovirales	Poxviridae	Avipoxvirus	Flamingopox virus FGPVKD09
kaiju-addTaxonNames_on_dataset_17	15094	74	3044648	Nucleocytoviricota	Megaviricetes	Imitervirales	Mimiviridae	NA	NA
kaiju-addTaxonNames_on_dataset_17	14279	70	1272943	Negarnaviricota	Monjiviricetes	Mononegavirales	Rhabdoviridae	Hapavirus	Hapavirus joinjakaka
kaiju-addTaxonNames_on_dataset_17	13463	66	1972595	Negarnaviricota	Monjiviricetes	Mononegavirales	Rhabdoviridae	Ephemerovirus	Ephemerovirus kimberley
kaiju-addTaxonNames_on_dataset_17	13055	64	1923229	NA	NA	NA	NA	NA	Hubei sobemo-like virus 41
kaiju-addTaxonNames_on_dataset_17	11831	58	212035	Nucleocytoviricota	Megaviricetes	Imitervirales	Mimiviridae	Mimivirus	Mimivirus bradfordmassiliense
kaiju-addTaxonNames_on_dataset_17	10811	53	693272	Nucleocytoviricota	Megaviricetes	Imitervirales	Mimiviridae	Rheavirus	Rheavirus sinusmexicani
kaiju-addTaxonNames_on_dataset_17	10403	51	1256869	Negarnaviricota	Monjiviricetes	Mononegavirales	Rhabdoviridae	Perhabdovirus	Perhabdovirus perca
kaiju-addTaxonNames_on_dataset_17	9995	49	2847806	Negarnaviricota	Monjiviricetes	Mononegavirales	Rhabdoviridae	Alphahymrhavirus	Alphahymrhavirus cinereus
kaiju-addTaxonNames_on_dataset_17	8975	44	2126984	Nucleocytoviricota	Megaviricetes	Imitervirales	Mimiviridae	Tupanvirus	Tupanvirus altamarinense
kaiju-addTaxonNames_on_dataset_17	7751	38	2060084	NA	NA	NA	NA	Pandoravirus	NA
kaiju-addTaxonNames_on_dataset_17	7547	37	1002359	Negarnaviricota	Monjiviricetes	Mononegavirales	Rhabdoviridae	Sigmavirus	Sigmavirus ananassae
kaiju-addTaxonNames_on_dataset_17	7343	36	1923768	NA	NA	NA	NA	NA	Xinzhou dimarhabdovirus virus 1
kaiju-addTaxonNames_on_dataset_17	7139	35	11270	Negarnaviricota	Monjiviricetes	Mononegavirales	Rhabdoviridae	NA	NA
kaiju-addTaxonNames_on_dataset_17	6935	34	2079134	Nucleocytoviricota	Megaviricetes	Algavirales	Phycodnaviridae	Prasinovirus	Dishui lake phycodnavirus 1
kaiju-addTaxonNames_on_dataset_17	6935	34	2684265	Negarnaviricota	Monjiviricetes	Mononegavirales	Rhabdoviridae	Ohlsrhavirus	Ohlsrhavirus pseudovishnui
kaiju-addTaxonNames_on_dataset_17	6323	31	2877507	Negarnaviricota	Monjiviricetes	Mononegavirales	Rhabdoviridae	Ledantevirus	Ledantevirus longquan
kaiju-addTaxonNames_on_dataset_17	5711	28	257816	NA	NA	NA	Polydnaviriformidae	Bracoviriform	Bracoviriform glomeratae
kaiju-addTaxonNames_on_dataset_17	5099	25	2732007	Nucleocytoviricota	NA	NA	NA	NA	NA
kaiju-addTaxonNames_on_dataset_17	4895	24	2094720	Nucleocytoviricota	Megaviricetes	Imitervirales	Mimiviridae	Tupanvirus	NA
kaiju-addTaxonNames_on_dataset_17	4692	23	2083181	Artverviricota	Revtraviricetes	Ortervirales	Metaviridae	Errantivirus	Errantivirus trichoplusiae
kaiju-addTaxonNames_on_dataset_17	4488	22	932699	Negarnaviricota	Monjiviricetes	Mononegavirales	Rhabdoviridae	Barhavirus	Barhavirus bahia
kaiju-addTaxonNames_on_dataset_17	4284	21	1922504	NA	NA	NA	NA	NA	Beihai partiti-like virus 2
kaiju-addTaxonNames_on_dataset_17	4080	20	880159	Nucleocytoviricota	Megaviricetes	Algavirales	Phycodnaviridae	Prasinovirus	Bathycoccus sp. RCC1105 virus BpV
kaiju-addTaxonNames_on_dataset_17	3672	18	2877511	Negarnaviricota	Monjiviricetes	Mononegavirales	Rhabdoviridae	Tupavirus	Tupavirus pearsonii
kaiju-addTaxonNames_on_dataset_17	3264	16	1955137	Negarnaviricota	Monjiviricetes	Mononegavirales	Rhabdoviridae	NA	Rhabdoviridae sp.
kaiju-addTaxonNames_on_dataset_17	3264	16	2023057	Nucleocytoviricota	Megaviricetes	Pimascovirales	Orpheoviridae	Alphaorpheovirus	Alphaorpheovirus massiliense
kaiju-addTaxonNames_on_dataset_17	3060	15	109981	Nucleocytoviricota	Pokkesviricetes	Chitovirales	Poxviridae	Epsilonentomopoxvirus	Epsilonentomopoxvirus dlongicaudata
kaiju-addTaxonNames_on_dataset_17	2856	14	2107708	NA	NA	NA	NA	Pandoravirus	Pandoravirus neocaledonia
kaiju-addTaxonNames_on_dataset_17	2652	13	1474867	Nucleocytoviricota	Megaviricetes	Imitervirales	Schizomimiviridae	Kratosvirus	Kratosvirus quantuckense
kaiju-addTaxonNames_on_dataset_17	2652	13	2732396	NA	NA	NA	NA	NA	NA
kaiju-addTaxonNames_on_dataset_17	2244	11	455364	Nucleocytoviricota	Megaviricetes	Algavirales	Phycodnaviridae	NA	Chrysochromulina ericina virus
kaiju-addTaxonNames_on_dataset_17	2244	11	2070181	Uroviricota	Caudoviricetes	NA	NA	Brigitvirus	Brigitvirus brigit
kaiju-addTaxonNames_on_dataset_17	1632	8	1293572	Nucleocytoviricota	Pokkesviricetes	Chitovirales	Poxviridae	Betaentomopoxvirus	Betaentomopoxvirus mseparata
kaiju-addTaxonNames_on_dataset_17	1632	8	1513458	Nucleocytoviricota	Megaviricetes	Pimascovirales	Marseilleviridae	Marseillevirus	NA
kaiju-addTaxonNames_on_dataset_17	1632	8	3052000	NA	Naldaviricetes	Lefavirales	Nudiviridae	Betanudivirus	Betanudivirus hezeae
kaiju-addTaxonNames_on_dataset_17	1428	7	44088	Nucleocytoviricota	Pokkesviricetes	Chitovirales	Poxviridae	Avipoxvirus	Avipoxvirus canarypox
kaiju-addTaxonNames_on_dataset_17	1428	7	380442	Negarnaviricota	Monjiviricetes	Mononegavirales	Rhabdoviridae	Ledantevirus	Ledantevirus nkolbisson
kaiju-addTaxonNames_on_dataset_17	1428	7	685443	Negarnaviricota	Monjiviricetes	Mononegavirales	Rhabdoviridae	Perhabdovirus	Perhabdovirus anguilla
kaiju-addTaxonNames_on_dataset_17	1428	7	1241371	Peploviricota	Herviviricetes	Herpesvirales	Malacoherpesviridae	Aurivirus	Aurivirus haliotidmalaco1
kaiju-addTaxonNames_on_dataset_17	1224	6	11807	Artverviricota	Revtraviricetes	Ortervirales	Retroviridae	Gammaretrovirus	Gammaretrovirus Hamursar
kaiju-addTaxonNames_on_dataset_17	1224	6	116759	NA	NA	NA	Polydnaviriformidae	Bracoviriform	Bracoviriform indiense
kaiju-addTaxonNames_on_dataset_17	1224	6	1002362	Negarnaviricota	Monjiviricetes	Mononegavirales	Rhabdoviridae	Sigmavirus	Sigmavirus muscina
kaiju-addTaxonNames_on_dataset_17	1224	6	1573760	Negarnaviricota	Monjiviricetes	Mononegavirales	Rhabdoviridae	Caligrhavirus	Caligrhavirus salmonlouse
kaiju-addTaxonNames_on_dataset_17	1224	6	1697349	Nucleocytoviricota	Megaviricetes	Pimascovirales	Iridoviridae	Megalocytivirus	Megalocytivirus lates1
kaiju-addTaxonNames_on_dataset_17	1224	6	2126985	Nucleocytoviricota	Megaviricetes	Imitervirales	Mimiviridae	Tupanvirus	Tupanvirus salinum
kaiju-addTaxonNames_on_dataset_17	1020	5	58094	NA	Naldaviricetes	Lefavirales	Baculoviridae	Alphabaculovirus	Alphabaculovirus chorosaceanae
kaiju-addTaxonNames_on_dataset_17	1020	5	265522	NA	NA	NA	Polydnaviriformidae	Ichnoviriform	Ichnoviriform fugitivi
kaiju-addTaxonNames_on_dataset_17	1020	5	328615	Nucleocytoviricota	Megaviricetes	Pimascovirales	Ascoviridae	Ascovirus	Trichoplusia ni ascovirus 2c
kaiju-addTaxonNames_on_dataset_17	1020	5	2733104	Uroviricota	Caudoviricetes	NA	NA	Eurybiavirus	NA
kaiju-addTaxonNames_on_dataset_17	816	4	181084	Nucleocytoviricota	Megaviricetes	Algavirales	Phycodnaviridae	Prasinovirus	NA
kaiju-addTaxonNames_on_dataset_17	816	4	1608146	Negarnaviricota	Monjiviricetes	Mononegavirales	Rhabdoviridae	Ledantevirus	Ledantevirus yongjia
kaiju-addTaxonNames_on_dataset_17	816	4	2559587	NA	NA	NA	NA	NA	NA
kaiju-addTaxonNames_on_dataset_17	816	4	2733139	Uroviricota	Caudoviricetes	Pantevenvirales	Kyanoviridae	Vellamovirus	NA
kaiju-addTaxonNames_on_dataset_17	816	4	3071315	Negarnaviricota	Monjiviricetes	Mononegavirales	Rhabdoviridae	Scophrhavirus	Scophrhavirus chanodychthys
kaiju-addTaxonNames_on_dataset_17	612	3	11788	Artverviricota	Revtraviricetes	Ortervirales	Retroviridae	Gammaretrovirus	Abelson murine leukemia virus
kaiju-addTaxonNames_on_dataset_17	612	3	158683	Nucleocytoviricota	Megaviricetes	Pimascovirales	Ascoviridae	Toursvirus	Toursvirus dptv1a
kaiju-addTaxonNames_on_dataset_17	612	3	251749	Nucleocytoviricota	Megaviricetes	Algavirales	Phycodnaviridae	Prymnesiovirus	Phaeocystis globosa virus
kaiju-addTaxonNames_on_dataset_17	612	3	944644	Nucleocytoviricota	Megaviricetes	Pimascovirales	Marseilleviridae	NA	NA
kaiju-addTaxonNames_on_dataset_17	612	3	1307957	NA	Naldaviricetes	Lefavirales	Baculoviridae	Alphabaculovirus	Alphabaculovirus clabilineatae
kaiju-addTaxonNames_on_dataset_17	612	3	2014931	Negarnaviricota	Monjiviricetes	Mononegavirales	Rhabdoviridae	Ledantevirus	Ledantevirus kanyawara
kaiju-addTaxonNames_on_dataset_17	612	3	2584487	Uroviricota	Caudoviricetes	Pantevenvirales	Ackermannviridae	Vapseptimavirus	Vapseptimavirus VAP7
kaiju-addTaxonNames_on_dataset_17	612	3	2892035	Negarnaviricota	Monjiviricetes	Mononegavirales	Rhabdoviridae	Vesiculovirus	Vesiculovirus mediterranean
kaiju-addTaxonNames_on_dataset_17	408	2	1308	Bacillota	Bacilli	Lactobacillales	Streptococcaceae	Streptococcus	Streptococcus thermophilus
kaiju-addTaxonNames_on_dataset_17	408	2	10239	NA	NA	NA	NA	NA	NA
kaiju-addTaxonNames_on_dataset_17	408	2	10260	Nucleocytoviricota	Pokkesviricetes	Chitovirales	Poxviridae	Avipoxvirus	NA
kaiju-addTaxonNames_on_dataset_17	408	2	32613	Negarnaviricota	Monjiviricetes	Mononegavirales	Rhabdoviridae	Ephemerovirus	NA
kaiju-addTaxonNames_on_dataset_17	408	2	53988	NA	NA	NA	Polydnaviriformidae	Bracoviriform	Bracoviriform demolitoris
kaiju-addTaxonNames_on_dataset_17	408	2	153057	Artverviricota	Revtraviricetes	Ortervirales	Retroviridae	Alpharetrovirus	NA
kaiju-addTaxonNames_on_dataset_17	408	2	192584	NA	Naldaviricetes	Lefavirales	Baculoviridae	Betabaculovirus	Betabaculovirus phoperculellae
kaiju-addTaxonNames_on_dataset_17	408	2	880158	Nucleocytoviricota	Megaviricetes	Algavirales	Phycodnaviridae	Prasinovirus	NA
kaiju-addTaxonNames_on_dataset_17	408	2	1046267	NA	Naldaviricetes	Lefavirales	Baculoviridae	Alphabaculovirus	Alphabaculovirus opbrumatae
kaiju-addTaxonNames_on_dataset_17	408	2	1072176	Negarnaviricota	Monjiviricetes	Mononegavirales	Rhabdoviridae	Lyssavirus	Lyssavirus bokeloh
kaiju-addTaxonNames_on_dataset_17	408	2	1272942	Negarnaviricota	Monjiviricetes	Mononegavirales	Rhabdoviridae	Hapavirus	Hapavirus graylodge
kaiju-addTaxonNames_on_dataset_17	408	2	1406950	Negarnaviricota	Monjiviricetes	Mononegavirales	Rhabdoviridae	Ohlsrhavirus	Ohlsrhavirus northcreek
kaiju-addTaxonNames_on_dataset_17	408	2	1922927	NA	NA	NA	NA	NA	Hubei mosquito virus 3
kaiju-addTaxonNames_on_dataset_17	408	2	1960255	Artverviricota	Revtraviricetes	Ortervirales	Caulimoviridae	Badnavirus	Badnavirus alphainflatheobromae
kaiju-addTaxonNames_on_dataset_17	408	2	2021721	Negarnaviricota	Monjiviricetes	Mononegavirales	Rhabdoviridae	Hapavirus	Hapavirus holmes
kaiju-addTaxonNames_on_dataset_17	408	2	2732523	Nucleocytoviricota	Megaviricetes	NA	NA	NA	NA
kaiju-addTaxonNames_on_dataset_17	204	1	10265	Nucleocytoviricota	Pokkesviricetes	Chitovirales	Poxviridae	Capripoxvirus	NA
kaiju-addTaxonNames_on_dataset_17	204	1	10371	Peploviricota	Herviviricetes	Herpesvirales	Orthoherpesviridae	Percavirus	Percavirus equidgamma5
kaiju-addTaxonNames_on_dataset_17	204	1	10379	Peploviricota	Herviviricetes	Herpesvirales	Orthoherpesviridae	Rhadinovirus	NA
kaiju-addTaxonNames_on_dataset_17	204	1	10456	NA	Naldaviricetes	Lefavirales	Baculoviridae	Alphabaculovirus	Alphabaculovirus splittoralis
kaiju-addTaxonNames_on_dataset_17	204	1	10494	Nucleocytoviricota	Megaviricetes	Pimascovirales	Iridoviridae	Lymphocystivirus	NA
kaiju-addTaxonNames_on_dataset_17	204	1	11271	Negarnaviricota	Monjiviricetes	Mononegavirales	Rhabdoviridae	Vesiculovirus	NA
kaiju-addTaxonNames_on_dataset_17	204	1	11274	Negarnaviricota	Monjiviricetes	Mononegavirales	Rhabdoviridae	Vesiculovirus	Vesiculovirus piry
kaiju-addTaxonNames_on_dataset_17	204	1	11885	Artverviricota	Revtraviricetes	Ortervirales	Retroviridae	Alpharetrovirus	Alpharetrovirus avifujsar
kaiju-addTaxonNames_on_dataset_17	204	1	39640	NA	NA	NA	Polydnaviriformidae	Bracoviriform	Bracoviriform congregatae
kaiju-addTaxonNames_on_dataset_17	204	1	46242	NA	Naldaviricetes	Lefavirales	Baculoviridae	Alphabaculovirus	Alphabaculovirus spliturae
kaiju-addTaxonNames_on_dataset_17	204	1	111874	NA	Naldaviricetes	Lefavirales	Baculoviridae	Gammabaculovirus	Gammabaculovirus nesertiferis
kaiju-addTaxonNames_on_dataset_17	204	1	181082	Nucleocytoviricota	Megaviricetes	Algavirales	Phycodnaviridae	Coccolithovirus	Coccolithovirus huxleyi
kaiju-addTaxonNames_on_dataset_17	204	1	200403	Negarnaviricota	Monjiviricetes	Mononegavirales	Rhabdoviridae	Hapavirus	Hapavirus mosqueiro
kaiju-addTaxonNames_on_dataset_17	204	1	249584	Negarnaviricota	Monjiviricetes	Mononegavirales	Rhabdoviridae	Lyssavirus	Lyssavirus caucasicus
kaiju-addTaxonNames_on_dataset_17	204	1	362830	NA	Naldaviricetes	Lefavirales	Baculoviridae	Betabaculovirus	Betabaculovirus arrapae
kaiju-addTaxonNames_on_dataset_17	204	1	558016	NA	Naldaviricetes	Lefavirales	Baculoviridae	Alphabaculovirus	NA
kaiju-addTaxonNames_on_dataset_17	204	1	1272958	Negarnaviricota	Monjiviricetes	Mononegavirales	Rhabdoviridae	Tibrovirus	Tibrovirus sweetwater
kaiju-addTaxonNames_on_dataset_17	204	1	1340810	Uroviricota	Caudoviricetes	Pantevenvirales	Kyanoviridae	Sedonavirus	Sedonavirus tusconh
kaiju-addTaxonNames_on_dataset_17	204	1	1407493	Uroviricota	Caudoviricetes	NA	NA	NA	Shigella phage SfIV
kaiju-addTaxonNames_on_dataset_17	204	1	1408144	Negarnaviricota	Monjiviricetes	Mononegavirales	Rhabdoviridae	Ledantevirus	Ledantevirus fikirini
kaiju-addTaxonNames_on_dataset_17	204	1	1450746	NA	NA	NA	NA	Alphapithovirus	Alphapithovirus sibericum
kaiju-addTaxonNames_on_dataset_17	204	1	1504288	Peploviricota	Herviviricetes	Herpesvirales	Orthoherpesviridae	Macavirus	Macavirus bovinegamma6
kaiju-addTaxonNames_on_dataset_17	204	1	1513299	Negarnaviricota	Monjiviricetes	Mononegavirales	Rhabdoviridae	Sprivivirus	NA
kaiju-addTaxonNames_on_dataset_17	204	1	1573761	Negarnaviricota	Monjiviricetes	Mononegavirales	Rhabdoviridae	Caligrhavirus	Caligrhavirus lepeophtheirus
kaiju-addTaxonNames_on_dataset_17	204	1	1586713	Nucleocytoviricota	Megaviricetes	Algavirales	Phycodnaviridae	Prasinovirus	Yellowstone lake phycodnavirus 1
kaiju-addTaxonNames_on_dataset_17	204	1	1608085	Negarnaviricota	Monjiviricetes	Mononegavirales	Rhabdoviridae	NA	Tacheng Tick Virus 3
kaiju-addTaxonNames_on_dataset_17	204	1	1608090	Negarnaviricota	Monjiviricetes	Mononegavirales	Rhabdoviridae	Alpharicinrhavirus	Alpharicinrhavirus taishun
kaiju-addTaxonNames_on_dataset_17	204	1	1675865	NA	Naldaviricetes	Lefavirales	Baculoviridae	Alphabaculovirus	Alphabaculovirus peluscae
kaiju-addTaxonNames_on_dataset_17	204	1	1903266	NA	NA	NA	NA	Alphacedratvirus	Alphacedratvirus aljazairmassiliense
kaiju-addTaxonNames_on_dataset_17	204	1	1922904	Negarnaviricota	Monjiviricetes	Mononegavirales	Rhabdoviridae	Alphapaprhavirus	Alphapaprhavirus hubei
kaiju-addTaxonNames_on_dataset_17	204	1	1923480	Negarnaviricota	Monjiviricetes	Mononegavirales	Rhabdoviridae	Alphacrustrhavirus	Alphacrustrhavirus zhejiang
kaiju-addTaxonNames_on_dataset_17	204	1	1972611	Negarnaviricota	Monjiviricetes	Mononegavirales	Rhabdoviridae	Hapavirus	NA
kaiju-addTaxonNames_on_dataset_17	204	1	1972623	Negarnaviricota	Monjiviricetes	Mononegavirales	Rhabdoviridae	Hapavirus	Hapavirus ngaingan
kaiju-addTaxonNames_on_dataset_17	204	1	1977142	Hofneiviricota	Faserviricetes	Tubulavirales	Inoviridae	Lineavirus	NA
kaiju-addTaxonNames_on_dataset_17	204	1	1978532	Negarnaviricota	Monjiviricetes	Mononegavirales	Rhabdoviridae	Ledantevirus	NA
kaiju-addTaxonNames_on_dataset_17	204	1	2080449	NA	NA	NA	NA	NA	Acanthamoeba castellanii medusavirus
kaiju-addTaxonNames_on_dataset_17	204	1	2107707	NA	NA	NA	NA	Pandoravirus	Pandoravirus macleodensis
kaiju-addTaxonNames_on_dataset_17	204	1	2716352	Uroviricota	Caudoviricetes	NA	Peduoviridae	Gemsvirus	Gemsvirus gv5004652
kaiju-addTaxonNames_on_dataset_17	204	1	2843450	Uroviricota	Caudoviricetes	NA	NA	Sarumanvirus	NA
kaiju-addTaxonNames_on_dataset_17	204	1	2863583	NA	Naldaviricetes	Lefavirales	Baculoviridae	Alphabaculovirus	Alphabaculovirus travishnous
kaiju-addTaxonNames_on_dataset_17	204	1	2884420	Uroviricota	Caudoviricetes	NA	NA	Donellivirus	Donellivirus gee
kaiju-addTaxonNames_on_dataset_17	204	1	2909205	Negarnaviricota	Monjiviricetes	Mononegavirales	Rhabdoviridae	Sigmavirus	Sigmavirus tuva
kaiju-addTaxonNames_on_dataset_17	204	1	3118717	Negarnaviricota	Bunyaviricetes	Hareavirales	Nairoviridae	Ocetevirus	Ocetevirus paratemnopterygis
kaiju-addTaxonNames_on_dataset_17	0	0	NA	cannot be assigned to a (non-viral) species
kaiju-addTaxonNames_on_dataset_17	72066736	353305	NA	unclassified
		490247		Total reads
