# Supplementary material for: Evaluating the Effect of Sampling Scale on Mosquito Virome Characterization Using PacBio HiFi Long-Read Metagenomics
Source: Insects. 2026 Jul 13;17(7):721. doi: 10.3390/insects17070721 (PMC13410176; doi:10.3390/insects17070721)
Supplement: Supplementary file 1 [file insects-17-00721-s001.zip › Table S3_Summary of read counts for the most abundant viral families and species before and after host depletion.xlsx]

## Sheet: Family
Sample	unassigned pre host removal	unassigned post host removal	n° of removed reads	% of remaining reads	% of removed reads	Reads assigned to viruses pre host removal	Reads assigned to viruses post host removal	n° of removed reads	% of remaining reads	% of removed reads	Virus - like pre host removal	Virus - like post host removal	n° of removed reads	% of remaining reads	% of removed reads	Mimiviridae pre host removal	Mimiviridae post host removal	n° of removed reads	% of remaining reads	% of removed reads	Partitiviridae pre host removal	Partitiviridae post host removal	n° of removed reads	% of remaining reads	% of removed reads	Phycodnaviridae pre host removal	Phycodnaviridae post host removal	n° of removed reads	% of remaining reads	% of removed reads	Rhabdoviridae pre host removal	Rhabdoviridae post host removal	n° of removed reads	% of remaining reads	% of removed reads
1 larva L4	443964	390732	53232	0.880098	0.119902	237424	233722	3702	0.984408	0.0155924	507	486	21	0.95858	0.0414201	814	455	359	0.558968	0.441032	1065	1060	5	0.995305	0.00469484	80	75	5	0.9375	0.0625	235439	231571	3868	0.983571	0.0164289
2 larva L4	673914	534028	139886	0.792428	0.207572	178233	175559	2674	0.984997	0.0150028	1934	1897	37	0.980869	0.0191313	790	671	119	0.849367	0.150633	649	649	0	1	0	342	308	34	0.900585	0.0994152	182317	171298	11019	0.939561	0.0604387
3 larva L4	434177	407021	27156	0.937454	0.0625459	268958	264311	4647	0.982722	0.0172778	1390	1374	16	0.988489	0.0115108	730	615	115	0.842466	0.157534	1743	1737	6	0.996558	0.00344234	206	197	9	0.956311	0.0436893	264624	260121	4503	0.982983	0.0170166
10 larva L4	364657	341451	23206	0.936362	0.0636379	199025	193636	5389	0.972923	0.027077	716	2647	-1931	3.69693	-2.69693	642	565	77	0.880062	0.119938	578	574	4	0.99308	0.00692042	112	102	10	0.910714	0.0892857	194820	189595	5225	0.97318	0.0268196
1 adult	800846	550827	250019	0.687806	0.312194	3368	3336	32	0.990499	0.00950119	756	750	6	0.992063	0.00793651	99	99	0	1	0	1910	1899	11	0.994241	0.00575916	32	32	0	1	0	349	331	18	0.948424	0.0515759
2 adults	543129	397758	145371	0.732345	0.267655	93642	89712	3930	0.958032	0.0419683	1339	1350	-11	1.00822	-0.00821509	94	62	32	0.659574	0.340426	4493	4473	20	0.995549	0.00445137	107	96	11	0.897196	0.102804	87496	83694	3802	0.956547	0.0434534
3 adults	439322	380178	59144	0.865374	0.134626	224853	219627	5226	0.976758	0.0232419	225	211	14	0.937778	0.0622222	298	276	22	0.926174	0.0738255	89	89	0	1	0	471	461	10	0.978769	0.0212314	224724	218439	6285	0.972032	0.0279676
10 adults	391052	353305	37747	0.903473	0.0965268	142429	136942	5487	0.961476	0.0385245	1313	7170	-5857	5.46078	-4.46078	648	580	68	0.895062	0.104938	115	115	0	1	0	752	723	29	0.961436	0.0385638	134278	128061	6217	0.953701	0.0462995
Total of reads	4091061	3355300	735761	0.820154	0.179846	1347932	1316845	31087	0.976937	0.0230627	8180	15885	-7705	1.94193	-0.941932	4115	3323	792	0.807533	0.192467	10642	10596	46	0.995678	0.0043225	2102	1994	108	0.94862	0.0513796	1324047	1283110	40937	0.969082	0.0309181

## Sheet: Species
Sample	unassigned pre host removal	unassigned post host removal	n° of removed reads	% of remaining reads	% of removed reads	Reads assigned to viruses pre host removal	Reads assigned to viruses post host removal	n° of removed reads	% of remaining reads	% of removed reads	Virus - like pre host removal	Virus - like post host removal	n° of removed reads	% of remaining reads	% of removed reads	Ohlsrhavirus culex pre host removal	Ohlsrhavirus culex post host removal	n° of removed reads	% of remaining reads	% of removed reads	Ohlsrhavirus ohlsdorf pre host removal	Ohlsrhavirus ohlsdorf post host removal	n° of removed reads	% of remaining reads	% of removed reads	Ohlsrhavirus riverside pre host removal	Ohlsrhavirus riverside post host removal	n° of removed reads	% of remaining reads	% of removed reads	Scophrhavirus maximus pre host removal	Scophrhavirus maximus post host removal	n° of removed reads	% of remaining reads	% of removed reads
1 larva L4	443964	390732	53232	0.880098	0.119902	237424	233722	3702	0.984408	0.0155924	12192	11680	512	0.958005	0.0419948	84711	83447	1264	0.985079	0.0149213	77072	76158	914	0.988141	0.011859	49051	48555	496	0.989888	0.0101119	5263	5028	235	0.955349	0.0446513
2 larva L4	673914	534028	139886	0.792428	0.207572	178230	175559	2671	0.985014	0.0149863	10465	10061	404	0.961395	0.0386049	61822	61087	735	0.988111	0.011889	56788	56208	580	0.989787	0.0102134	36421	36071	350	0.99039	0.00960984	3835	3669	166	0.956714	0.0432855
3 larva L4	434177	407021	27156	0.937454	0.0625459	268958	264311	4647	0.982722	0.0172778	14183	13565	618	0.956427	0.0435733	95601	94250	1351	0.985868	0.0141317	88359	87329	1030	0.988343	0.011657	52149	51574	575	0.988974	0.0110261	6152	5855	297	0.951723	0.048277
10 larva L4	364657	341451	23206	0.936362	0.0636379	199025	193636	5389	0.972923	0.027077	10681	10034	647	0.939425	0.0605749	74568	72966	1602	0.978516	0.0214837	60606	59518	1088	0.982048	0.017952	33908	33221	687	0.979739	0.0202607	4857	4519	338	0.93041	0.0695903
1 adult	800846	550827	250019	0.687806	0.312194	3368	3336	32	0.990499	0.00950119	328	327	1	0.996951	0.00304878	132	129	3	0.977273	0.0227273	91	88	3	0.967033	0.032967	33	27	6	0.818182	0.181818	5	5	0	1	0
2 adults	543129	397758	145371	0.732345	0.267655	93642	89712	3930	0.958032	0.0419683	5313	4823	490	0.907773	0.0922266	34048	32816	1232	0.963816	0.0361842	27353	26447	906	0.966877	0.0331225	14944	14476	468	0.968683	0.0313169	2433	2201	232	0.904644	0.0953555
3 adults	439322	380178	59144	0.865374	0.134626	224853	219627	5226	0.976758	0.0232419	12153	11501	652	0.946351	0.0536493	88261	86652	1609	0.98177	0.01823	72110	70903	1207	0.983262	0.0167383	38765	38096	669	0.982742	0.0172578	5503	5151	352	0.936035	0.0639651
10 adults	391052	353305	37747	0.903473	0.0965268	142429	136942	5487	0.961476	0.0385245	7579	7016	563	0.925716	0.0742842	46935	45514	1421	0.969724	0.0302759	38525	37544	981	0.974536	0.025464	19968	19394	574	0.971254	0.028746	3011	2758	253	0.915975	0.0840252
Total of reads	4091061	3355300	735761	0.820154	0.179846	1347929	1316845	31084	0.976939	0.0230606	72894	69007	3887	0.946676	0.053324	486078	476861	9217	0.981038	0.018962	420904	414195	6709	0.98406	0.0159395	245239	241414	3825	0.984403	0.015597	31059	29186	1873	0.939695	0.0603046
